# Supplementary material for: Identifying Essential Hub Genes and circRNA-Regulated ceRNA Networks in Hepatocellular Carcinoma
Source: Int J Mol Sci. 2025 Feb 7;26(4):1408. doi: 10.3390/ijms26041408 (PMC11855757; doi:10.3390/ijms26041408)
Supplement: Supplementary file 1 [file ijms-26-01408-s001.zip]

Archive with 2 entries (2 files):
- ijms-3437435-supplementary/Supplementary Figure 1=2025-02-05.pdf
- ijms-3437435-supplementary/Supplementary Tables==corrected.xlsx
