# Supplementary material for: Identifying Essential Hub Genes and circRNA-Regulated ceRNA Networks in Hepatocellular Carcinoma
Source: Int J Mol Sci. 2025 Feb 7;26(4):1408. doi: 10.3390/ijms26041408 (PMC11855757; doi:10.3390/ijms26041408)
Supplement: Supplementary file 1 [file ijms-26-01408-s001.zip › ijms-3437435-supplementary/Supplementary Tables==corrected.xlsx]

## Sheet: Supplementary Table 1
gene_id	gene_name	gene_type		modules
ENSG00000013810	TACC3	protein_coding		turquoise
ENSG00000014138	POLA2	protein_coding		turquoise
ENSG00000040275	SPDL1	protein_coding		turquoise
ENSG00000051180	RAD51	protein_coding		turquoise
ENSG00000062822	POLD1	protein_coding		turquoise
ENSG00000065600	PACC1	protein_coding		turquoise
ENSG00000068489	PRR11	protein_coding		turquoise
ENSG00000069011	PITX1	protein_coding		turquoise
ENSG00000070814	TCOF1	protein_coding		turquoise
ENSG00000075218	GTSE1	protein_coding		turquoise
ENSG00000075702	WDR62	protein_coding		turquoise
ENSG00000076003	MCM6	protein_coding		turquoise
ENSG00000077152	UBE2T	protein_coding		turquoise
ENSG00000078699	CBFA2T2	protein_coding		turquoise
ENSG00000080839	RBL1	protein_coding		turquoise
ENSG00000080986	NDC80	protein_coding		turquoise
ENSG00000088325	TPX2	protein_coding		turquoise
ENSG00000089685	BIRC5	protein_coding		turquoise
ENSG00000090097	PCBP4	protein_coding		turquoise
ENSG00000090924	PLEKHG2	protein_coding		turquoise
ENSG00000091651	ORC6	protein_coding		turquoise
ENSG00000092470	WDR76	protein_coding		turquoise
ENSG00000093009	CDC45	protein_coding		turquoise
ENSG00000095002	MSH2	protein_coding		turquoise
ENSG00000100162	CENPM	protein_coding		turquoise
ENSG00000100297	MCM5	protein_coding		turquoise
ENSG00000100526	CDKN3	protein_coding		turquoise
ENSG00000101003	GINS1	protein_coding		turquoise
ENSG00000101057	MYBL2	protein_coding		turquoise
ENSG00000101464	PIGU	protein_coding		turquoise
ENSG00000104147	OIP5	protein_coding		turquoise
ENSG00000104738	MCM4	protein_coding		turquoise
ENSG00000105486	LIG1	protein_coding		turquoise
ENSG00000106268	NUDT1	protein_coding		turquoise
ENSG00000106462	EZH2	protein_coding		turquoise
ENSG00000106605	BLVRA	protein_coding		turquoise
ENSG00000106701	FSD1L	protein_coding		turquoise
ENSG00000108106	UBE2S	protein_coding		turquoise
ENSG00000109065	NAT9	protein_coding		turquoise
ENSG00000109685	NSD2	protein_coding		turquoise
ENSG00000109805	NCAPG	protein_coding		turquoise
ENSG00000110169	HPX	protein_coding		turquoise
ENSG00000110583	NAA40	protein_coding		turquoise
ENSG00000111665	CDCA3	protein_coding		turquoise
ENSG00000111671	SPSB2	protein_coding		turquoise
ENSG00000111788	AC009533.1	unprocessed_pseudogene		turquoise
ENSG00000112039	FANCE	protein_coding		turquoise
ENSG00000112118	MCM3	protein_coding		turquoise
ENSG00000112742	TTK	protein_coding		turquoise
ENSG00000112877	CEP72	protein_coding		turquoise
ENSG00000112984	KIF20A	protein_coding		turquoise
ENSG00000113368	LMNB1	protein_coding		turquoise
ENSG00000114770	ABCC5	protein_coding		turquoise
ENSG00000116128	BCL9	protein_coding		turquoise
ENSG00000116161	CACYBP	protein_coding		turquoise
ENSG00000116521	SCAMP3	protein_coding		turquoise
ENSG00000116584	ARHGEF2	protein_coding		turquoise
ENSG00000117399	CDC20	protein_coding		turquoise
ENSG00000117632	STMN1	protein_coding		turquoise
ENSG00000117650	NEK2	protein_coding		turquoise
ENSG00000119640	ACYP1	protein_coding		turquoise
ENSG00000121621	KIF18A	protein_coding		turquoise
ENSG00000122952	ZWINT	protein_coding		turquoise
ENSG00000123136	DDX39A	protein_coding		turquoise
ENSG00000123219	CENPK	protein_coding		turquoise
ENSG00000123352	SPATS2	protein_coding		turquoise
ENSG00000123485	HJURP	protein_coding		turquoise
ENSG00000123643	SLC36A1	protein_coding		turquoise
ENSG00000123975	CKS2	protein_coding		turquoise
ENSG00000124574	ABCC10	protein_coding		turquoise
ENSG00000125319	HROB	protein_coding		turquoise
ENSG00000125398	SOX9	protein_coding		turquoise
ENSG00000125835	SNRPB	protein_coding		turquoise
ENSG00000125885	MCM8	protein_coding		turquoise
ENSG00000126001	CEP250	protein_coding		turquoise
ENSG00000126215	XRCC3	protein_coding		turquoise
ENSG00000126787	DLGAP5	protein_coding		turquoise
ENSG00000127191	TRAF2	protein_coding		turquoise
ENSG00000127586	CHTF18	protein_coding		turquoise
ENSG00000127884	ECHS1	protein_coding		turquoise
ENSG00000129810	SGO1	protein_coding		turquoise
ENSG00000131153	GINS2	protein_coding		turquoise
ENSG00000131470	PSMC3IP	protein_coding		turquoise
ENSG00000131944	FAAP24	protein_coding		turquoise
ENSG00000133119	RFC3	protein_coding		turquoise
ENSG00000133247	KMT5C	protein_coding		turquoise
ENSG00000133619	KRBA1	protein_coding		turquoise
ENSG00000134057	CCNB1	protein_coding		turquoise
ENSG00000134690	CDCA8	protein_coding		turquoise
ENSG00000134815	DHX34	protein_coding		turquoise
ENSG00000135451	TROAP	protein_coding		turquoise
ENSG00000135845	PIGC	protein_coding		turquoise
ENSG00000135862	LAMC1	protein_coding		turquoise
ENSG00000136631	VPS45	protein_coding		turquoise
ENSG00000137135	ARHGEF39	protein_coding		turquoise
ENSG00000137269	LRRC1	protein_coding		turquoise
ENSG00000138092	CENPO	protein_coding		turquoise
ENSG00000138207	RBP4	protein_coding		turquoise
ENSG00000139618	BRCA2	protein_coding		turquoise
ENSG00000140451	PIF1	protein_coding		turquoise
ENSG00000140525	FANCI	protein_coding		turquoise
ENSG00000140534	TICRR	protein_coding		turquoise
ENSG00000141569	TRIM65	protein_coding		turquoise
ENSG00000141577	CEP131	protein_coding		turquoise
ENSG00000141696	P3H4	protein_coding		turquoise
ENSG00000142945	KIF2C	protein_coding		turquoise
ENSG00000143179	UCK2	protein_coding		turquoise
ENSG00000143224	PPOX	protein_coding		turquoise
ENSG00000143228	NUF2	protein_coding		turquoise
ENSG00000143368	SF3B4	protein_coding		turquoise
ENSG00000143476	DTL	protein_coding		turquoise
ENSG00000143643	TTC13	protein_coding		turquoise
ENSG00000143771	CNIH4	protein_coding		turquoise
ENSG00000143793	C1orf35	protein_coding		turquoise
ENSG00000144554	FANCD2	protein_coding		turquoise
ENSG00000146143	PRIM2	protein_coding		turquoise
ENSG00000146670	CDCA5	protein_coding		turquoise
ENSG00000149554	CHEK1	protein_coding		turquoise
ENSG00000149636	DSN1	protein_coding		turquoise
ENSG00000151849	CENPJ	protein_coding		turquoise
ENSG00000152253	SPC25	protein_coding		turquoise
ENSG00000153044	CENPH	protein_coding		turquoise
ENSG00000153395	LPCAT1	protein_coding		turquoise
ENSG00000154370	TRIM11	protein_coding		turquoise
ENSG00000154548	SRSF12	protein_coding		turquoise
ENSG00000154920	EME1	protein_coding		turquoise
ENSG00000156509	FBXO43	protein_coding		turquoise
ENSG00000156787	TBC1D31	protein_coding		turquoise
ENSG00000156970	BUB1B	protein_coding		turquoise
ENSG00000157456	CCNB2	protein_coding		turquoise
ENSG00000157778	PSMG3	protein_coding		turquoise
ENSG00000158402	CDC25C	protein_coding		turquoise
ENSG00000159259	CHAF1B	protein_coding		turquoise
ENSG00000160207	HSF2BP	protein_coding		turquoise
ENSG00000160284	SPATC1L	protein_coding		turquoise
ENSG00000160753	RUSC1	protein_coding		turquoise
ENSG00000160767	FAM189B	protein_coding		turquoise
ENSG00000160949	TONSL	protein_coding		turquoise
ENSG00000161888	SPC24	protein_coding		turquoise
ENSG00000162062	TEDC2	protein_coding		turquoise
ENSG00000162063	CCNF	protein_coding		turquoise
ENSG00000162734	PEA15	protein_coding		turquoise
ENSG00000162769	FLVCR1	protein_coding		turquoise
ENSG00000163156	SCNM1	protein_coding		turquoise
ENSG00000163159	VPS72	protein_coding		turquoise
ENSG00000163348	PYGO2	protein_coding		turquoise
ENSG00000163468	CCT3	protein_coding		turquoise
ENSG00000163472	TMEM79	protein_coding		turquoise
ENSG00000163479	SSR2	protein_coding		turquoise
ENSG00000163517	HDAC11	protein_coding		turquoise
ENSG00000163535	SGO2	protein_coding		turquoise
ENSG00000163808	KIF15	protein_coding		turquoise
ENSG00000163872	YEATS2	protein_coding		turquoise
ENSG00000163918	RFC4	protein_coding		turquoise
ENSG00000164032	H2AZ1	protein_coding		turquoise
ENSG00000164045	CDC25A	protein_coding		turquoise
ENSG00000164104	HMGB2	protein_coding		turquoise
ENSG00000164109	MAD2L1	protein_coding		turquoise
ENSG00000164611	PTTG1	protein_coding		turquoise
ENSG00000164916	FOXK1	protein_coding		turquoise
ENSG00000165138	ANKS6	protein_coding		turquoise
ENSG00000165304	MELK	protein_coding		turquoise
ENSG00000165480	SKA3	protein_coding		turquoise
ENSG00000166508	MCM7	protein_coding		turquoise
ENSG00000166803	PCLAF	protein_coding		turquoise
ENSG00000166851	PLK1	protein_coding		turquoise
ENSG00000167513	CDT1	protein_coding		turquoise
ENSG00000167670	CHAF1A	protein_coding		turquoise
ENSG00000168005	SPINDOC	protein_coding		turquoise
ENSG00000168061	SAC3D1	protein_coding		turquoise
ENSG00000168393	DTYMK	protein_coding		turquoise
ENSG00000168496	FEN1	protein_coding		turquoise
ENSG00000169607	CKAP2L	protein_coding		turquoise
ENSG00000169679	BUB1	protein_coding		turquoise
ENSG00000170779	CDCA4	protein_coding		turquoise
ENSG00000171792	RHNO1	protein_coding		turquoise
ENSG00000172167	MTBP	protein_coding		turquoise
ENSG00000172244	C5orf34	protein_coding		turquoise
ENSG00000173207	CKS1B	protein_coding		turquoise
ENSG00000174371	EXO1	protein_coding		turquoise
ENSG00000176208	ATAD5	protein_coding		turquoise
ENSG00000176371	ZSCAN2	protein_coding		turquoise
ENSG00000176401	EID2B	protein_coding		turquoise
ENSG00000178409	BEND3	protein_coding		turquoise
ENSG00000180385	EMC3-AS1	transcribed_unprocessed_pseudogene		turquoise
ENSG00000181544	FANCB	protein_coding		turquoise
ENSG00000182004	SNRPE	protein_coding		turquoise
ENSG00000182173	TSEN54	protein_coding		turquoise
ENSG00000182481	KPNA2	protein_coding		turquoise
ENSG00000183647	ZNF530	protein_coding		turquoise
ENSG00000183763	TRAIP	protein_coding		turquoise
ENSG00000183856	IQGAP3	protein_coding		turquoise
ENSG00000184661	CDCA2	protein_coding		turquoise
ENSG00000185480	PARPBP	protein_coding		turquoise
ENSG00000187741	FANCA	protein_coding		turquoise
ENSG00000187951	AC091057.1	lncRNA		turquoise
ENSG00000188486	H2AX	protein_coding		turquoise
ENSG00000188735	TMEM120B	protein_coding		turquoise
ENSG00000188807	TMEM201	protein_coding		turquoise
ENSG00000188878	FBF1	protein_coding		turquoise
ENSG00000189159	JPT1	protein_coding		turquoise
ENSG00000196456	ZNF775	protein_coding		turquoise
ENSG00000196458	ZNF605	protein_coding		turquoise
ENSG00000196584	XRCC2	protein_coding		turquoise
ENSG00000196812	ZSCAN16	protein_coding		turquoise
ENSG00000197275	RAD54B	protein_coding		turquoise
ENSG00000197299	BLM	protein_coding		turquoise
ENSG00000197951	ZNF71	protein_coding		turquoise
ENSG00000198826	ARHGAP11A	protein_coding		turquoise
ENSG00000198952	SMG5	protein_coding		turquoise
ENSG00000206567	AC022007.1	lncRNA		turquoise
ENSG00000213186	TRIM59	protein_coding		turquoise
ENSG00000213347	MXD3	protein_coding		turquoise
ENSG00000213742	ZNF337-AS1	lncRNA		turquoise
ENSG00000214087	ARL16	protein_coding		turquoise
ENSG00000214826	DDX12P	unprocessed_pseudogene		turquoise
ENSG00000215784	FAM72D	protein_coding		turquoise
ENSG00000221829	FANCG	protein_coding		turquoise
ENSG00000221883	ARIH2OS	lncRNA		turquoise
ENSG00000221886	ZBED8	protein_coding		turquoise
ENSG00000224358	TMCO1-AS1	lncRNA		turquoise
ENSG00000227440	ATP5MC1P4	processed_pseudogene		turquoise
ENSG00000227885	AL590652.1	lncRNA		turquoise
ENSG00000230082	PRRT3-AS1	lncRNA		turquoise
ENSG00000230124	ACBD6	protein_coding		turquoise
ENSG00000232677	LINC00665	lncRNA		turquoise
ENSG00000232995	RGS5	lncRNA		turquoise
ENSG00000234678	ELF3-AS1	lncRNA		turquoise
ENSG00000237649	KIFC1	protein_coding		turquoise
ENSG00000239415	AP001469.3	lncRNA		turquoise
ENSG00000241015	TPM3P9	transcribed_processed_pseudogene		turquoise
ENSG00000242125	SNHG3	lncRNA		turquoise
ENSG00000242802	AP5Z1	protein_coding		turquoise
ENSG00000243335	KCTD7	protein_coding		turquoise
ENSG00000245614	DDX11-AS1	lncRNA		turquoise
ENSG00000247137	AP000873.2	lncRNA		turquoise
ENSG00000247595	SPTY2D1OS	protein_coding		turquoise
ENSG00000248593	DSTNP2	transcribed_unprocessed_pseudogene		turquoise
ENSG00000256525	POLG2	protein_coding		turquoise
ENSG00000257017	HP	protein_coding		turquoise
ENSG00000259153	AC004816.1	lncRNA		turquoise
ENSG00000263528	IKBKE	protein_coding		turquoise
ENSG00000268516	AC020915.2	lncRNA		turquoise
ENSG00000271270	TMCC1-AS1	lncRNA		turquoise
ENSG00000273058	AL359921.2	lncRNA		turquoise
ENSG00000275632	AL035461.2	lncRNA		turquoise
ENSG00000276649	AL117335.1	lncRNA		turquoise
ENSG00000278768	BACE1-AS	lncRNA		turquoise
ENSG00000280206	AC026401.3	lncRNA		turquoise
ENSG00000286835	AL133477.1	lncRNA		turquoise
ENSG00000082512	TRAF5	protein_coding		purple
ENSG00000124243	BCAS4	protein_coding		purple
ENSG00000131188	PRR7	protein_coding		purple
ENSG00000147437	GNRH1	protein_coding		purple
ENSG00000166557	TMED3	protein_coding		purple
ENSG00000168096	ANKS3	protein_coding		purple
ENSG00000172965	MIR4435-2HG	lncRNA		purple
ENSG00000181264	TLCD5	protein_coding		purple
ENSG00000185842	DNAH14	protein_coding		purple
ENSG00000197989	SNHG12	lncRNA		purple
ENSG00000215440	NPEPL1	protein_coding		purple
ENSG00000221944	TIGD1	protein_coding		purple
ENSG00000222041	CYTOR	lncRNA		purple
ENSG00000228109	MELTF-AS1	lncRNA		purple
ENSG00000229320	KRT8P12	transcribed_processed_pseudogene		purple
ENSG00000230393	AC092667.1	lncRNA		purple
ENSG00000245275	SAP30L-AS1	lncRNA		purple
ENSG00000248367	AC008610.1	lncRNA		purple
ENSG00000258793	AL355102.4	lncRNA		purple
ENSG00000260942	CAPN10-DT	lncRNA		purple
ENSG00000262333	HNRNPA1P16	processed_pseudogene		purple
ENSG00000275484	AP003419.3	lncRNA		purple
ENSG00000277283	AC004812.2	lncRNA		purple
ENSG00000279529	AC008764.8	lncRNA		purple
ENSG00000281398	SNHG4	lncRNA		purple
ENSG00000095059	DHPS	protein_coding		blue
ENSG00000101104	PABPC1L	protein_coding		blue
ENSG00000124614	RPS10	protein_coding		blue
ENSG00000127957	PMS2P3	transcribed_unprocessed_pseudogene		blue
ENSG00000132680	KHDC4	protein_coding		blue
ENSG00000140543	DET1	protein_coding		blue
ENSG00000163126	ANKRD23	protein_coding		blue
ENSG00000163463	KRTCAP2	protein_coding		blue
ENSG00000166343	MSS51	protein_coding		blue
ENSG00000167302	TEPSIN	protein_coding		blue
ENSG00000171163	ZNF692	protein_coding		blue
ENSG00000176444	CLK2	protein_coding		blue
ENSG00000183066	WBP2NL	protein_coding		blue
ENSG00000185513	L3MBTL1	protein_coding		blue
ENSG00000196295	GARS1-DT	lncRNA		blue
ENSG00000197774	EME2	protein_coding		blue
ENSG00000197978	GOLGA6L9	protein_coding		blue
ENSG00000198089	SFI1	protein_coding		blue
ENSG00000206573	THUMPD3-AS1	lncRNA		blue
ENSG00000226696	LENG8-AS1	lncRNA		blue
ENSG00000226763	SRRM5	protein_coding		blue
ENSG00000227388	AL133410.1	lncRNA		blue
ENSG00000227540	DNAJC9-AS1	lncRNA		blue
ENSG00000227896	AL731569.1	lncRNA		blue
ENSG00000228393	LINC01004	lncRNA		blue
ENSG00000228649	SNHG26	lncRNA		blue
ENSG00000232850	PTGES2-AS1	lncRNA		blue
ENSG00000233937	CTC-338M12.4	lncRNA		blue
ENSG00000234353	AP000346.2	transcribed_unprocessed_pseudogene		blue
ENSG00000234420	ZNF37BP	transcribed_processed_pseudogene		blue
ENSG00000234741	GAS5	lncRNA		blue
ENSG00000234912	SNHG20	lncRNA		blue
ENSG00000237950	AL357079.1	lncRNA		blue
ENSG00000237977	EIF4HP2	processed_pseudogene		blue
ENSG00000242622	AC092910.3	lncRNA		blue
ENSG00000245149	RNF139-AS1	lncRNA		blue
ENSG00000245849	RAD51-AS1	lncRNA		blue
ENSG00000245970	AP003352.1	lncRNA		blue
ENSG00000247373	TMED2-DT	lncRNA		blue
ENSG00000250959	GLUD1P3	transcribed_unprocessed_pseudogene		blue
ENSG00000251136	AF117829.1	lncRNA		blue
ENSG00000255717	SNHG1	lncRNA		blue
ENSG00000257596	SCAT2	lncRNA		blue
ENSG00000259865	AL390728.6	lncRNA		blue
ENSG00000259891	AC107375.1	lncRNA		blue
ENSG00000260236	AC099778.1	lncRNA		blue
ENSG00000260261	AC124944.2	transcribed_unprocessed_pseudogene		blue
ENSG00000260296	AC095057.3	lncRNA		blue
ENSG00000260924	LINC01311	lncRNA		blue
ENSG00000261094	AC007066.2	lncRNA		blue
ENSG00000262580	AC087741.1	lncRNA		blue
ENSG00000264538	SUZ12P1	transcribed_unprocessed_pseudogene		blue
ENSG00000264577	AC010761.1	lncRNA		blue
ENSG00000268403	AC132192.2	lncRNA		blue
ENSG00000269821	KCNQ1OT1	lncRNA		blue
ENSG00000270012	AC232271.1	lncRNA		blue
ENSG00000270557	AC013731.1	lncRNA		blue
ENSG00000270804	AC010326.4	transcribed_processed_pseudogene		blue
ENSG00000271327	AC010201.2	lncRNA		blue
ENSG00000271918	AC034236.2	lncRNA		blue
ENSG00000272356	AL080317.2	lncRNA		blue
ENSG00000272853	AC069544.1	lncRNA		blue
ENSG00000272906	AL353708.3	lncRNA		blue
ENSG00000273002	AL355388.1	lncRNA		blue
ENSG00000273373	AL355488.1	lncRNA		blue
ENSG00000273723	SUGT1-DT	lncRNA		blue
ENSG00000273759	AL117379.1	lncRNA		blue
ENSG00000274460	AC092119.2	lncRNA		blue
ENSG00000274925	ZKSCAN2-DT	lncRNA		blue
ENSG00000275180	AC048341.2	lncRNA		blue
ENSG00000277007	AC096642.1	lncRNA		blue
ENSG00000277715	AC079174.2	lncRNA		blue
ENSG00000279233	AC122688.3	TEC		blue
ENSG00000279452	AC006277.1	TEC		blue
ENSG00000280157	AL359510.2	TEC		blue
ENSG00000280383	Z95331.1	lncRNA		blue
ENSG00000283341	AC068205.2	lncRNA		blue
ENSG00000286519	AC009236.1	lncRNA		blue
ENSG00000286532	PARTICL	lncRNA		blue
ENSG00000286787	AL110114.1	lncRNA		blue
ENSG00000287431	AC027601.5	lncRNA		blue
ENSG00000287625	AC022210.1	lncRNA		blue
ENSG00000287817	AL096701.4	lncRNA		blue
ENSG00000288596	C8orf44	lncRNA		blue
ENSG00000005421	PON1	protein_coding		brown
ENSG00000021852	C8B	protein_coding		brown
ENSG00000025423	HSD17B6	protein_coding		brown
ENSG00000039537	C6	protein_coding		brown
ENSG00000075239	ACAT1	protein_coding		brown
ENSG00000083807	SLC27A5	protein_coding		brown
ENSG00000091831	ESR1	protein_coding		brown
ENSG00000100577	GSTZ1	protein_coding		brown
ENSG00000100652	SLC10A1	protein_coding		brown
ENSG00000100889	PCK2	protein_coding		brown
ENSG00000101323	HAO1	protein_coding		brown
ENSG00000101981	F9	protein_coding		brown
ENSG00000103150	MLYCD	protein_coding		brown
ENSG00000104883	PEX11G	protein_coding		brown
ENSG00000106034	CPED1	protein_coding		brown
ENSG00000111275	ALDH2	protein_coding		brown
ENSG00000113790	EHHADH	protein_coding		brown
ENSG00000115361	ACADL	protein_coding		brown
ENSG00000116171	SCP2	protein_coding		brown
ENSG00000122194	PLG	protein_coding		brown
ENSG00000128928	IVD	protein_coding		brown
ENSG00000132837	DMGDH	protein_coding		brown
ENSG00000140284	SLC27A2	protein_coding		brown
ENSG00000149124	GLYAT	protein_coding		brown
ENSG00000149131	SERPING1	protein_coding		brown
ENSG00000151224	MAT1A	protein_coding		brown
ENSG00000151726	ACSL1	protein_coding		brown
ENSG00000157131	C8A	protein_coding		brown
ENSG00000162365	CYP4A22	protein_coding		brown
ENSG00000164344	KLKB1	protein_coding		brown
ENSG00000166391	MOGAT2	protein_coding		brown
ENSG00000166816	LDHD	protein_coding		brown
ENSG00000166840	GLYATL1	protein_coding		brown
ENSG00000167588	GPD1	protein_coding		brown
ENSG00000167798	C3P1	transcribed_unprocessed_pseudogene		brown
ENSG00000169627	BOLA2B	protein_coding		brown
ENSG00000171503	ETFDH	protein_coding		brown
ENSG00000172425	TTC36	protein_coding		brown
ENSG00000175003	SLC22A1	protein_coding		brown
ENSG00000178772	CPN2	protein_coding		brown
ENSG00000180432	CYP8B1	protein_coding		brown
ENSG00000183549	ACSM5	protein_coding		brown
ENSG00000183747	ACSM2A	protein_coding		brown
ENSG00000186115	CYP4F2	protein_coding		brown
ENSG00000187048	CYP4A11	protein_coding		brown
ENSG00000204653	ASPDH	protein_coding		brown
ENSG00000230333	AC004160.1	lncRNA		brown

## Sheet: Supplementary Table 2
ONTOLOGY	ID	Description	GeneRatio	BgRatio	pvalue	p.adjust	qvalue	geneID	Count
BP	GO:0000280	nuclear division	52/275	481/18903	2.41225e-30	5.95343e-27	4.954e-27	TACC3/SPDL1/RAD51/NDC80/TPX2/BIRC5/MYBL2/UBE2S/NCAPG/TTK/CDC20/NEK2/KIF18A/ZWINT/CENPK/CKS2/XRCC3/DLGAP5/SGO1/PSMC3IP/CCNB1/CDCA8/BRCA2/P3H4/KIF2C/NUF2/FANCD2/CDCA5/CHEK1/DSN1/SPC25/EME1/FBXO43/BUB1B/CCNB2/CDC25C/HSF2BP/SPC24/SGO2/KIF15/MAD2L1/PTTG1/PLK1/CDT1/BUB1/MTBP/CDCA2/FANCA/RAD54B/KIFC1/L3MBTL1/EME2	52
BP	GO:0140014	mitotic nuclear division	40/275	325/18903	1.54089e-25	1.90146e-22	1.58226e-22	TACC3/SPDL1/NDC80/TPX2/BIRC5/MYBL2/UBE2S/NCAPG/TTK/CDC20/NEK2/KIF18A/ZWINT/CENPK/XRCC3/DLGAP5/SGO1/CCNB1/CDCA8/KIF2C/NUF2/CDCA5/CHEK1/DSN1/SPC25/FBXO43/BUB1B/CDC25C/SPC24/SGO2/KIF15/MAD2L1/PTTG1/PLK1/CDT1/BUB1/MTBP/CDCA2/KIFC1/L3MBTL1	40
BP	GO:0000075	cell cycle checkpoint signaling	32/275	186/18903	3.44864e-25	2.83708e-22	2.3608e-22	SPDL1/RAD51/GTSE1/NDC80/BIRC5/WDR76/CDC45/MSH2/TTK/CDC20/ZWINT/XRCC3/CCNB1/CDCA8/BRCA2/TICRR/NUF2/DTL/FANCD2/CHEK1/SPC25/EME1/BUB1B/SPC24/MAD2L1/PLK1/CDT1/BUB1/RHNO1/H2AX/BLM/EME2	32
BP	GO:0010948	negative regulation of cell cycle process	39/275	318/18903	7.42485e-25	4.58113e-22	3.81207e-22	SPDL1/RAD51/GTSE1/RBL1/NDC80/BIRC5/WDR76/CDC45/MSH2/EZH2/TTK/CDC20/NEK2/ZWINT/XRCC3/CCNB1/CDCA8/BRCA2/TICRR/NUF2/DTL/FANCD2/CHEK1/SPC25/EME1/FBXO43/BUB1B/SPC24/CCNF/MAD2L1/PTTG1/PLK1/CDT1/BUB1/RHNO1/MTBP/H2AX/BLM/EME2	39
BP	GO:0007059	chromosome segregation	41/275	382/18903	7.67167e-24	3.78674e-21	3.15104e-21	TACC3/SPDL1/NDC80/BIRC5/OIP5/NCAPG/TTK/CDC20/NEK2/KIF18A/ZWINT/CENPK/HJURP/XRCC3/DLGAP5/SGO1/PSMC3IP/CCNB1/CDCA8/P3H4/KIF2C/NUF2/FANCD2/CDCA5/DSN1/SPC25/CENPH/EME1/BUB1B/SPC24/SGO2/MAD2L1/PTTG1/SKA3/PLK1/CDT1/FEN1/BUB1/CDCA2/KIFC1/EME2	41
BP	GO:0006261	DNA-templated DNA replication	29/275	166/18903	4.14516e-23	1.70504e-20	1.41881e-20	POLA2/RAD51/POLD1/MCM6/ORC6/CDC45/MCM5/GINS1/MCM4/LIG1/MCM3/MCM8/CHTF18/GINS2/RFC3/BRCA2/TICRR/PRIM2/EME1/TONSL/RFC4/MCM7/CDT1/FEN1/ATAD5/TRAIP/BLM/POLG2/EME2	29
BP	GO:0006260	DNA replication	35/275	286/18903	2.4152e-22	8.5153e-20	7.0858e-20	POLA2/RAD51/POLD1/MCM6/ORC6/CDC45/MCM5/GINS1/MCM4/LIG1/MCM3/MCM8/CHTF18/GINS2/RFC3/BRCA2/PIF1/TICRR/DTL/PRIM2/CHEK1/EME1/CHAF1B/TONSL/RFC4/MCM7/PCLAF/CDT1/CHAF1A/FEN1/ATAD5/TRAIP/BLM/POLG2/EME2	35
BP	GO:0007088	regulation of mitotic nuclear division	25/275	118/18903	3.06799e-22	9.46475e-20	7.87585e-20	SPDL1/NDC80/BIRC5/TTK/CDC20/NEK2/ZWINT/XRCC3/DLGAP5/CCNB1/CDCA8/NUF2/CHEK1/SPC25/FBXO43/BUB1B/CDC25C/SPC24/MAD2L1/PLK1/CDT1/BUB1/MTBP/CDCA2/L3MBTL1	25
BP	GO:0006310	DNA recombination	37/275	332/18903	3.82141e-22	1.04792e-19	8.71997e-20	RAD51/MCM6/CDC45/MSH2/MCM5/MCM4/NSD2/MCM3/HROB/MCM8/XRCC3/GINS2/PSMC3IP/KMT5C/BRCA2/PIF1/FANCD2/CHEK1/EME1/HSF2BP/TONSL/VPS72/HMGB2/MCM7/FEN1/RHNO1/EXO1/ATAD5/FANCB/KPNA2/PARPBP/H2AX/XRCC2/RAD54B/BLM/AP5Z1/EME2	37
BP	GO:1901988	negative regulation of cell cycle phase transition	34/275	272/18903	4.98118e-22	1.22936e-19	1.02298e-19	SPDL1/RAD51/GTSE1/RBL1/NDC80/BIRC5/WDR76/CDC45/MSH2/EZH2/TTK/CDC20/ZWINT/XRCC3/CCNB1/CDCA8/BRCA2/TICRR/NUF2/DTL/FANCD2/CHEK1/SPC25/EME1/BUB1B/SPC24/MAD2L1/PLK1/CDT1/BUB1/RHNO1/H2AX/BLM/EME2	34
BP	GO:0051784	negative regulation of nuclear division	20/275	63/18903	6.93616e-22	1.55622e-19	1.29497e-19	SPDL1/NDC80/BIRC5/TTK/CDC20/ZWINT/XRCC3/CCNB1/CDCA8/NUF2/CHEK1/SPC25/FBXO43/BUB1B/SPC24/MAD2L1/PLK1/CDT1/BUB1/MTBP	20
BP	GO:0098813	nuclear chromosome segregation	36/275	321/18903	1.17048e-21	2.40728e-19	2.00316e-19	TACC3/SPDL1/NDC80/BIRC5/NCAPG/TTK/CDC20/NEK2/KIF18A/ZWINT/CENPK/XRCC3/DLGAP5/SGO1/PSMC3IP/CCNB1/CDCA8/P3H4/KIF2C/NUF2/FANCD2/CDCA5/DSN1/SPC25/EME1/BUB1B/SPC24/SGO2/MAD2L1/PTTG1/PLK1/CDT1/FEN1/BUB1/KIFC1/EME2	36
BP	GO:0000070	mitotic sister chromatid segregation	30/275	204/18903	1.2991e-21	2.4663e-19	2.05227e-19	TACC3/SPDL1/NDC80/BIRC5/NCAPG/TTK/CDC20/NEK2/KIF18A/ZWINT/CENPK/XRCC3/DLGAP5/SGO1/CCNB1/CDCA8/KIF2C/NUF2/CDCA5/DSN1/SPC25/BUB1B/SPC24/SGO2/MAD2L1/PTTG1/PLK1/CDT1/BUB1/KIFC1	30
BP	GO:0045839	negative regulation of mitotic nuclear division	19/275	56/18903	1.73992e-21	3.06724e-19	2.55232e-19	SPDL1/NDC80/BIRC5/TTK/CDC20/ZWINT/XRCC3/CCNB1/CDCA8/NUF2/CHEK1/SPC25/BUB1B/SPC24/MAD2L1/PLK1/CDT1/BUB1/MTBP	19
BP	GO:0007093	mitotic cell cycle checkpoint signaling	26/275	141/18903	1.8938e-21	3.11593e-19	2.59285e-19	SPDL1/GTSE1/NDC80/BIRC5/MSH2/TTK/CDC20/ZWINT/XRCC3/CCNB1/CDCA8/TICRR/NUF2/DTL/FANCD2/CHEK1/SPC25/EME1/BUB1B/SPC24/MAD2L1/PLK1/CDT1/BUB1/BLM/EME2	26
BP	GO:1901987	regulation of cell cycle phase transition	41/275	453/18903	4.95071e-21	7.63647e-19	6.3545e-19	SPDL1/RAD51/GTSE1/RBL1/NDC80/BIRC5/WDR76/CDC45/MSH2/EZH2/TTK/CDC20/ZWINT/XRCC3/DLGAP5/CCNB1/CDCA8/BRCA2/TICRR/NUF2/DTL/FANCD2/CDCA5/CHEK1/CENPJ/SPC25/EME1/BUB1B/CDC25C/SPC24/CDC25A/MAD2L1/PLK1/CDT1/BUB1/RHNO1/MTBP/ATAD5/H2AX/BLM/EME2	41
BP	GO:0045786	negative regulation of cell cycle	39/275	405/18903	5.38217e-21	7.81364e-19	6.50193e-19	SPDL1/RAD51/GTSE1/RBL1/NDC80/BIRC5/WDR76/CDC45/MSH2/EZH2/TTK/CDC20/NEK2/ZWINT/XRCC3/CCNB1/CDCA8/BRCA2/TICRR/NUF2/DTL/FANCD2/CHEK1/SPC25/EME1/FBXO43/BUB1B/SPC24/CCNF/MAD2L1/PTTG1/PLK1/CDT1/BUB1/RHNO1/MTBP/H2AX/BLM/EME2	39
BP	GO:0033046	negative regulation of sister chromatid segregation	18/275	51/18903	8.84376e-21	1.09132e-18	9.08114e-19	SPDL1/NDC80/BIRC5/TTK/CDC20/ZWINT/XRCC3/CCNB1/CDCA8/NUF2/SPC25/BUB1B/SPC24/MAD2L1/PTTG1/PLK1/CDT1/BUB1	18
BP	GO:0033048	negative regulation of mitotic sister chromatid segregation	18/275	51/18903	8.84376e-21	1.09132e-18	9.08114e-19	SPDL1/NDC80/BIRC5/TTK/CDC20/ZWINT/XRCC3/CCNB1/CDCA8/NUF2/SPC25/BUB1B/SPC24/MAD2L1/PTTG1/PLK1/CDT1/BUB1	18
BP	GO:2000816	negative regulation of mitotic sister chromatid separation	18/275	51/18903	8.84376e-21	1.09132e-18	9.08114e-19	SPDL1/NDC80/BIRC5/TTK/CDC20/ZWINT/XRCC3/CCNB1/CDCA8/NUF2/SPC25/BUB1B/SPC24/MAD2L1/PTTG1/PLK1/CDT1/BUB1	18
BP	GO:0000819	sister chromatid segregation	31/275	239/18903	1.2112e-20	1.42345e-18	1.18448e-18	TACC3/SPDL1/NDC80/BIRC5/NCAPG/TTK/CDC20/NEK2/KIF18A/ZWINT/CENPK/XRCC3/DLGAP5/SGO1/CCNB1/CDCA8/KIF2C/NUF2/CDCA5/DSN1/SPC25/BUB1B/SPC24/SGO2/MAD2L1/PTTG1/PLK1/CDT1/FEN1/BUB1/KIFC1	31
BP	GO:0051985	negative regulation of chromosome segregation	18/275	53/18903	1.99569e-20	2.14146e-18	1.78196e-18	SPDL1/NDC80/BIRC5/TTK/CDC20/ZWINT/XRCC3/CCNB1/CDCA8/NUF2/SPC25/BUB1B/SPC24/MAD2L1/PTTG1/PLK1/CDT1/BUB1	18
BP	GO:1905819	negative regulation of chromosome separation	18/275	53/18903	1.99569e-20	2.14146e-18	1.78196e-18	SPDL1/NDC80/BIRC5/TTK/CDC20/ZWINT/XRCC3/CCNB1/CDCA8/NUF2/SPC25/BUB1B/SPC24/MAD2L1/PTTG1/PLK1/CDT1/BUB1	18
BP	GO:0007094	mitotic spindle assembly checkpoint signaling	17/275	46/18903	4.27505e-20	4.05801e-18	3.37677e-18	SPDL1/NDC80/BIRC5/TTK/CDC20/ZWINT/XRCC3/CCNB1/CDCA8/NUF2/SPC25/BUB1B/SPC24/MAD2L1/PLK1/CDT1/BUB1	17
BP	GO:0071173	spindle assembly checkpoint signaling	17/275	46/18903	4.27505e-20	4.05801e-18	3.37677e-18	SPDL1/NDC80/BIRC5/TTK/CDC20/ZWINT/XRCC3/CCNB1/CDCA8/NUF2/SPC25/BUB1B/SPC24/MAD2L1/PLK1/CDT1/BUB1	17
BP	GO:0071174	mitotic spindle checkpoint signaling	17/275	46/18903	4.27505e-20	4.05801e-18	3.37677e-18	SPDL1/NDC80/BIRC5/TTK/CDC20/ZWINT/XRCC3/CCNB1/CDCA8/NUF2/SPC25/BUB1B/SPC24/MAD2L1/PLK1/CDT1/BUB1	17
BP	GO:0033047	regulation of mitotic sister chromatid segregation	18/275	56/18903	6.30718e-20	5.62631e-18	4.68179e-18	SPDL1/NDC80/BIRC5/TTK/CDC20/ZWINT/XRCC3/CCNB1/CDCA8/NUF2/SPC25/BUB1B/SPC24/MAD2L1/PTTG1/PLK1/CDT1/BUB1	18
BP	GO:0051783	regulation of nuclear division	25/275	145/18903	6.44108e-20	5.62631e-18	4.68179e-18	SPDL1/NDC80/BIRC5/TTK/CDC20/NEK2/ZWINT/XRCC3/DLGAP5/CCNB1/CDCA8/NUF2/CHEK1/SPC25/FBXO43/BUB1B/CDC25C/SPC24/MAD2L1/PLK1/CDT1/BUB1/MTBP/CDCA2/L3MBTL1	25
BP	GO:0031577	spindle checkpoint signaling	17/275	47/18903	6.61114e-20	5.62631e-18	4.68179e-18	SPDL1/NDC80/BIRC5/TTK/CDC20/ZWINT/XRCC3/CCNB1/CDCA8/NUF2/SPC25/BUB1B/SPC24/MAD2L1/PLK1/CDT1/BUB1	17
BP	GO:0045841	negative regulation of mitotic metaphase/anaphase transition	17/275	48/18903	1.01045e-19	8.31263e-18	6.91715e-18	SPDL1/NDC80/BIRC5/TTK/CDC20/ZWINT/XRCC3/CCNB1/CDCA8/NUF2/SPC25/BUB1B/SPC24/MAD2L1/PLK1/CDT1/BUB1	17
BP	GO:0044772	mitotic cell cycle phase transition	40/275	473/18903	1.81418e-19	1.44432e-17	1.20186e-17	TACC3/SPDL1/GTSE1/RBL1/NDC80/BIRC5/CDKN3/EZH2/UBE2S/TTK/CDC20/ZWINT/CKS2/XRCC3/DLGAP5/CCNB1/CDCA8/TICRR/NUF2/DTL/CDCA5/CHEK1/CENPJ/SPC25/BUB1B/CCNB2/CDC25C/SPC24/CCNF/CDC25A/MAD2L1/MELK/PLK1/CDT1/BUB1/MTBP/CKS1B/ATAD5/IQGAP3/BLM	40
BP	GO:1902100	negative regulation of metaphase/anaphase transition of cell cycle	17/275	50/18903	2.2842e-19	1.76169e-17	1.46595e-17	SPDL1/NDC80/BIRC5/TTK/CDC20/ZWINT/XRCC3/CCNB1/CDCA8/NUF2/SPC25/BUB1B/SPC24/MAD2L1/PLK1/CDT1/BUB1	17
BP	GO:0051983	regulation of chromosome segregation	23/275	132/18903	1.60521e-18	1.2005e-16	9.98967e-17	TACC3/SPDL1/NDC80/BIRC5/NCAPG/TTK/CDC20/ZWINT/XRCC3/DLGAP5/CCNB1/CDCA8/KIF2C/NUF2/SPC25/BUB1B/SPC24/MAD2L1/PTTG1/PLK1/CDT1/BUB1/CDCA2	23
BP	GO:0051321	meiotic cell cycle	31/275	285/18903	2.22401e-18	1.61437e-16	1.34336e-16	RAD51/NDC80/TTK/CDC20/NEK2/KIF18A/CKS2/SGO1/PSMC3IP/BRCA2/P3H4/NUF2/FANCD2/EME1/FBXO43/BUB1B/CCNB2/CDC25C/HSF2BP/SGO2/CDC25A/PTTG1/PLK1/BUB1/EXO1/FANCA/H2AX/XRCC2/RAD54B/WBP2NL/EME2	31
BP	GO:0051304	chromosome separation	23/275	135/18903	2.71685e-18	1.91576e-16	1.59416e-16	TACC3/SPDL1/NDC80/BIRC5/NCAPG/TTK/CDC20/ZWINT/XRCC3/DLGAP5/CCNB1/CDCA8/NUF2/SPC25/EME1/BUB1B/SPC24/MAD2L1/PTTG1/PLK1/CDT1/BUB1/EME2	23
BP	GO:0045930	negative regulation of mitotic cell cycle	29/275	246/18903	3.24199e-18	2.22256e-16	1.84945e-16	SPDL1/GTSE1/RBL1/NDC80/BIRC5/MSH2/EZH2/TTK/CDC20/ZWINT/XRCC3/CCNB1/CDCA8/TICRR/NUF2/DTL/FANCD2/CHEK1/SPC25/EME1/BUB1B/SPC24/MAD2L1/PLK1/CDT1/BUB1/MTBP/BLM/EME2	29
BP	GO:1905818	regulation of chromosome separation	21/275	111/18903	8.78552e-18	5.86018e-16	4.8764e-16	TACC3/SPDL1/NDC80/BIRC5/NCAPG/TTK/CDC20/ZWINT/XRCC3/DLGAP5/CCNB1/CDCA8/NUF2/SPC25/BUB1B/SPC24/MAD2L1/PTTG1/PLK1/CDT1/BUB1	21
BP	GO:0006302	double-strand break repair	31/275	300/18903	9.83748e-18	6.38918e-16	5.3166e-16	RAD51/MCM6/CDC45/MSH2/MCM5/MCM4/NSD2/MCM3/MCM8/XRCC3/GINS2/KMT5C/BRCA2/FANCD2/CDCA5/CHEK1/EME1/HSF2BP/TONSL/VPS72/HMGB2/MCM7/FEN1/FANCB/PARPBP/H2AX/XRCC2/RAD54B/BLM/AP5Z1/EME2	31
BP	GO:0010965	regulation of mitotic sister chromatid separation	20/275	98/18903	1.11787e-17	7.07409e-16	5.88652e-16	TACC3/SPDL1/NDC80/BIRC5/TTK/CDC20/ZWINT/XRCC3/DLGAP5/CCNB1/CDCA8/NUF2/SPC25/BUB1B/SPC24/MAD2L1/PTTG1/PLK1/CDT1/BUB1	20
BP	GO:0051306	mitotic sister chromatid separation	20/275	101/18903	2.10016e-17	1.2958e-15	1.07827e-15	TACC3/SPDL1/NDC80/BIRC5/TTK/CDC20/ZWINT/XRCC3/DLGAP5/CCNB1/CDCA8/NUF2/SPC25/BUB1B/SPC24/MAD2L1/PTTG1/PLK1/CDT1/BUB1	20
BP	GO:0000725	recombinational repair	24/275	173/18903	6.6919e-17	4.0282e-15	3.35196e-15	RAD51/MCM6/CDC45/MCM5/MCM4/MCM3/HROB/MCM8/XRCC3/GINS2/BRCA2/CHEK1/TONSL/VPS72/MCM7/FEN1/RHNO1/FANCB/PARPBP/H2AX/XRCC2/RAD54B/BLM/AP5Z1	24
BP	GO:0033045	regulation of sister chromatid segregation	20/275	107/18903	6.95359e-17	4.08606e-15	3.40012e-15	TACC3/SPDL1/NDC80/BIRC5/TTK/CDC20/ZWINT/XRCC3/DLGAP5/CCNB1/CDCA8/NUF2/SPC25/BUB1B/SPC24/MAD2L1/PTTG1/PLK1/CDT1/BUB1	20
BP	GO:1903046	meiotic cell cycle process	26/275	212/18903	7.23739e-17	4.15392e-15	3.45658e-15	RAD51/NDC80/TTK/CDC20/KIF18A/CKS2/SGO1/PSMC3IP/BRCA2/P3H4/NUF2/FANCD2/EME1/FBXO43/BUB1B/CCNB2/CDC25C/HSF2BP/SGO2/CDC25A/PTTG1/PLK1/BUB1/FANCA/RAD54B/EME2	26
BP	GO:0007091	metaphase/anaphase transition of mitotic cell cycle	19/275	95/18903	1.11255e-16	6.2404e-15	5.19279e-15	TACC3/SPDL1/NDC80/BIRC5/TTK/CDC20/ZWINT/XRCC3/DLGAP5/CCNB1/CDCA8/NUF2/SPC25/BUB1B/SPC24/MAD2L1/PLK1/CDT1/BUB1	19
BP	GO:2001251	negative regulation of chromosome organization	19/275	97/18903	1.68076e-16	9.21801e-15	7.67054e-15	SPDL1/NDC80/BIRC5/TTK/CDC20/ZWINT/XRCC3/CCNB1/CDCA8/PIF1/NUF2/SPC25/BUB1B/SPC24/MAD2L1/PTTG1/PLK1/CDT1/BUB1	19
BP	GO:0044784	metaphase/anaphase transition of cell cycle	19/275	98/18903	2.0581e-16	1.10422e-14	9.18847e-15	TACC3/SPDL1/NDC80/BIRC5/TTK/CDC20/ZWINT/XRCC3/DLGAP5/CCNB1/CDCA8/NUF2/SPC25/BUB1B/SPC24/MAD2L1/PLK1/CDT1/BUB1	19
BP	GO:0033044	regulation of chromosome organization	27/275	252/18903	5.67019e-16	2.97745e-14	2.47761e-14	TACC3/SPDL1/NDC80/BIRC5/NCAPG/TTK/CDC20/NEK2/ZWINT/XRCC3/DLGAP5/CCNB1/CDCA8/PIF1/NUF2/CDCA5/SPC25/BUB1B/SPC24/CCT3/MAD2L1/PTTG1/PLK1/CDT1/FEN1/BUB1/SMG5	27
BP	GO:0140013	meiotic nuclear division	24/275	194/18903	9.64081e-16	4.85582e-14	4.04065e-14	RAD51/NDC80/TTK/CDC20/KIF18A/CKS2/SGO1/PSMC3IP/BRCA2/P3H4/NUF2/FANCD2/EME1/FBXO43/BUB1B/CCNB2/HSF2BP/SGO2/PTTG1/PLK1/BUB1/FANCA/RAD54B/EME2	24
BP	GO:1901991	negative regulation of mitotic cell cycle phase transition	24/275	194/18903	9.64081e-16	4.85582e-14	4.04065e-14	SPDL1/GTSE1/RBL1/NDC80/BIRC5/EZH2/TTK/CDC20/ZWINT/XRCC3/CCNB1/CDCA8/TICRR/NUF2/DTL/CHEK1/SPC25/BUB1B/SPC24/MAD2L1/PLK1/CDT1/BUB1/BLM	24
BP	GO:1901990	regulation of mitotic cell cycle phase transition	31/275	354/18903	1.07629e-15	5.28999e-14	4.40193e-14	SPDL1/GTSE1/RBL1/NDC80/BIRC5/EZH2/TTK/CDC20/ZWINT/XRCC3/DLGAP5/CCNB1/CDCA8/TICRR/NUF2/DTL/CDCA5/CHEK1/CENPJ/SPC25/BUB1B/CDC25C/SPC24/CDC25A/MAD2L1/PLK1/CDT1/BUB1/MTBP/ATAD5/BLM	31
BP	GO:0030071	regulation of mitotic metaphase/anaphase transition	18/275	92/18903	1.09315e-15	5.28999e-14	4.40193e-14	SPDL1/NDC80/BIRC5/TTK/CDC20/ZWINT/XRCC3/DLGAP5/CCNB1/CDCA8/NUF2/SPC25/BUB1B/SPC24/MAD2L1/PLK1/CDT1/BUB1	18
BP	GO:1902099	regulation of metaphase/anaphase transition of cell cycle	18/275	95/18903	1.98942e-15	9.4421e-14	7.85701e-14	SPDL1/NDC80/BIRC5/TTK/CDC20/ZWINT/XRCC3/DLGAP5/CCNB1/CDCA8/NUF2/SPC25/BUB1B/SPC24/MAD2L1/PLK1/CDT1/BUB1	18
BP	GO:0090329	regulation of DNA-templated DNA replication	15/275	57/18903	2.41147e-15	1.12292e-13	9.34413e-14	MCM6/MCM5/GINS1/MCM4/MCM3/CHTF18/GINS2/RFC3/BRCA2/TICRR/RFC4/MCM7/CDT1/BLM/POLG2	15
BP	GO:1902850	microtubule cytoskeleton organization involved in mitosis	22/275	163/18903	2.47639e-15	1.1318e-13	9.418e-14	TACC3/SPDL1/WDR62/NDC80/TPX2/BIRC5/MYBL2/TTK/CDC20/STMN1/NEK2/DLGAP5/CCNB1/CDCA8/NUF2/CENPJ/SPC25/CENPH/KIF15/MAD2L1/PLK1/KIFC1	22
BP	GO:0000724	double-strand break repair via homologous recombination	22/275	169/18903	5.36304e-15	2.40654e-13	2.00254e-13	RAD51/MCM6/CDC45/MCM5/MCM4/MCM3/MCM8/XRCC3/GINS2/BRCA2/CHEK1/TONSL/VPS72/MCM7/FEN1/FANCB/PARPBP/H2AX/XRCC2/RAD54B/BLM/AP5Z1	22
BP	GO:0007052	mitotic spindle organization	20/275	133/18903	5.68543e-15	2.50565e-13	2.08502e-13	TACC3/WDR62/NDC80/TPX2/BIRC5/MYBL2/TTK/CDC20/STMN1/NEK2/DLGAP5/CCNB1/CDCA8/NUF2/CENPJ/SPC25/CENPH/KIF15/PLK1/KIFC1	20
BP	GO:0007051	spindle organization	23/275	195/18903	1.11501e-14	4.8278e-13	4.01733e-13	TACC3/WDR62/NDC80/TPX2/BIRC5/MYBL2/TTK/CEP72/CDC20/STMN1/NEK2/DLGAP5/CCNB1/CDCA8/NUF2/CENPJ/SPC25/CENPH/CCNB2/KIF15/PLK1/SAC3D1/KIFC1	23
BP	GO:0032392	DNA geometric change	17/275	99/18903	6.77408e-14	2.88249e-12	2.39859e-12	RAD51/MCM6/CDC45/MCM5/GINS1/MCM4/MCM3/MCM8/CHTF18/GINS2/RFC3/PIF1/RFC4/HMGB2/MCM7/RAD54B/BLM	17
BP	GO:0033260	nuclear DNA replication	12/275	38/18903	1.36771e-13	5.7212e-12	4.76075e-12	RAD51/MCM6/CDC45/GINS1/MCM4/LIG1/MCM3/BRCA2/CDT1/FEN1/ATAD5/BLM	12
BP	GO:0006268	DNA unwinding involved in DNA replication	10/275	22/18903	1.99969e-13	8.22539e-12	6.84455e-12	RAD51/MCM6/CDC45/MCM5/GINS1/MCM4/MCM3/GINS2/MCM7/BLM	10
BP	GO:0071103	DNA conformation change	17/275	106/18903	2.1876e-13	8.85083e-12	7.365e-12	RAD51/MCM6/CDC45/MCM5/GINS1/MCM4/MCM3/MCM8/CHTF18/GINS2/RFC3/PIF1/RFC4/HMGB2/MCM7/RAD54B/BLM	17
BP	GO:0032508	DNA duplex unwinding	16/275	93/18903	3.63638e-13	1.44751e-11	1.20451e-11	RAD51/MCM6/CDC45/MCM5/GINS1/MCM4/MCM3/MCM8/CHTF18/GINS2/RFC3/PIF1/RFC4/MCM7/RAD54B/BLM	16
BP	GO:0044786	cell cycle DNA replication	12/275	42/18903	5.30469e-13	2.07809e-11	1.72923e-11	RAD51/MCM6/CDC45/GINS1/MCM4/LIG1/MCM3/BRCA2/CDT1/FEN1/ATAD5/BLM	12
BP	GO:0061982	meiosis I cell cycle process	18/275	137/18903	1.457e-12	5.61857e-11	4.67535e-11	RAD51/NDC80/CKS2/SGO1/PSMC3IP/BRCA2/P3H4/FANCD2/EME1/CCNB2/CDC25C/HSF2BP/SGO2/CDC25A/PTTG1/PLK1/RAD54B/EME2	18
BP	GO:0006270	DNA replication initiation	11/275	38/18903	4.29924e-12	1.63239e-10	1.35835e-10	POLA2/MCM6/ORC6/CDC45/MCM5/MCM4/MCM3/TICRR/PRIM2/MCM7/CDT1	11
BP	GO:1902969	mitotic DNA replication	8/275	14/18903	5.04731e-12	1.88739e-10	1.57054e-10	RAD51/MCM6/CDC45/GINS1/MCM4/LIG1/MCM3/BRCA2	8
BP	GO:0031570	DNA integrity checkpoint signaling	17/275	129/18903	5.88656e-12	2.16836e-10	1.80435e-10	RAD51/GTSE1/WDR76/CDC45/MSH2/BRCA2/TICRR/DTL/FANCD2/CHEK1/EME1/PLK1/CDT1/RHNO1/H2AX/BLM/EME2	17
BP	GO:0036297	interstrand cross-link repair	11/275	41/18903	1.08604e-11	3.94169e-10	3.27998e-10	RAD51/FANCE/HROB/MCM8/XRCC3/FAAP24/FANCI/FANCD2/FANCB/FANCA/FANCG	11
BP	GO:0008608	attachment of spindle microtubules to kinetochore	11/275	43/18903	1.92695e-11	6.89232e-10	5.73527e-10	NDC80/BIRC5/NEK2/SGO1/CCNB1/CDCA8/KIF2C/NUF2/SPC25/SPC24/CDT1	11
BP	GO:0010639	negative regulation of organelle organization	26/275	366/18903	2.90179e-11	1.02309e-09	8.51338e-10	SPDL1/NDC80/TPX2/BIRC5/TTK/ARHGEF2/CDC20/STMN1/ZWINT/XRCC3/CCNB1/CDCA8/PIF1/NUF2/CHEK1/SPC25/FBXO43/BUB1B/SPC24/CCNF/MAD2L1/PTTG1/PLK1/CDT1/BUB1/MTBP	26
BP	GO:0007127	meiosis I	16/275	131/18903	8.06776e-11	2.8044e-09	2.33361e-09	RAD51/NDC80/CKS2/SGO1/PSMC3IP/BRCA2/P3H4/FANCD2/EME1/CCNB2/HSF2BP/SGO2/PTTG1/PLK1/RAD54B/EME2	16
BP	GO:0000727	double-strand break repair via break-induced replication	7/275	12/18903	9.51228e-11	3.2606e-09	2.71322e-09	MCM6/CDC45/MCM5/MCM4/MCM3/GINS2/MCM7	7
BP	GO:0007098	centrosome cycle	16/275	135/18903	1.27637e-10	4.31518e-09	3.59077e-09	WDR62/NDC80/CEP72/NEK2/CEP250/XRCC3/SGO1/BRCA2/CEP131/CHEK1/CENPJ/CCNF/PCLAF/PLK1/SAC3D1/XRCC2	16
BP	GO:0006275	regulation of DNA replication	16/275	136/18903	1.42788e-10	4.76218e-09	3.96273e-09	MCM6/MCM5/GINS1/MCM4/MCM3/CHTF18/GINS2/RFC3/BRCA2/TICRR/RFC4/MCM7/CDT1/ATAD5/BLM/POLG2	16
BP	GO:0000077	DNA damage checkpoint signaling	15/275	121/18903	2.57159e-10	8.46225e-09	7.04165e-09	RAD51/GTSE1/WDR76/MSH2/BRCA2/TICRR/DTL/FANCD2/CHEK1/EME1/PLK1/RHNO1/H2AX/BLM/EME2	15
BP	GO:0007080	mitotic metaphase plate congression	11/275	57/18903	5.16201e-10	1.67629e-08	1.39489e-08	SPDL1/NDC80/BIRC5/KIF18A/CCNB1/CDCA8/KIF2C/NUF2/CDCA5/CDT1/KIFC1	11
BP	GO:0031023	microtubule organizing center organization	16/275	150/18903	6.23926e-10	1.9998e-08	1.66409e-08	WDR62/NDC80/CEP72/NEK2/CEP250/XRCC3/SGO1/BRCA2/CEP131/CHEK1/CENPJ/CCNF/PCLAF/PLK1/SAC3D1/XRCC2	16
BP	GO:0006271	DNA strand elongation involved in DNA replication	7/275	15/18903	7.4448e-10	2.32579e-08	1.93535e-08	GINS1/MCM4/LIG1/MCM3/RFC3/RFC4/MCM7	7
BP	GO:0030174	regulation of DNA-templated DNA replication initiation	7/275	15/18903	7.4448e-10	2.32579e-08	1.93535e-08	MCM6/MCM5/MCM4/MCM3/TICRR/MCM7/CDT1	7
BP	GO:0034502	protein localization to chromosome	14/275	115/18903	1.31094e-09	4.04425e-08	3.36532e-08	SPDL1/NDC80/MSH2/EZH2/TTK/MCM8/BRCA2/CDCA5/BUB1B/CCT3/PLK1/CDT1/MTBP/ESR1	14
BP	GO:1901976	regulation of cell cycle checkpoint	10/275	48/18903	1.44955e-09	4.41667e-08	3.67522e-08	RAD51/NDC80/BIRC5/WDR76/XRCC3/CCNB1/CDCA8/BRCA2/MAD2L1/CDT1	10
BP	GO:0045132	meiotic chromosome segregation	13/275	101/18903	2.56989e-09	7.73474e-08	6.43627e-08	TTK/SGO1/PSMC3IP/P3H4/NUF2/FANCD2/EME1/BUB1B/SGO2/PTTG1/PLK1/BUB1/EME2	13
BP	GO:0045787	positive regulation of cell cycle	23/275	362/18903	3.66121e-09	1.08866e-07	9.05899e-08	NDC80/BIRC5/EZH2/NCAPG/CKS2/XRCC3/DLGAP5/CCNB1/CDCA8/BRCA2/DTL/CDCA5/CHEK1/CENPJ/CDC25C/CDC25A/MAD2L1/CDT1/FEN1/RHNO1/MTBP/CKS1B/ATAD5	23
BP	GO:0072329	monocarboxylic acid catabolic process	14/275	126/18903	4.40088e-09	1.29302e-07	1.07596e-07	ECHS1/ACAT1/PCK2/HAO1/MLYCD/EHHADH/ACADL/SCP2/IVD/SLC27A2/LDHD/ETFDH/CYP4F2/CYP4A11	14
BP	GO:0051310	metaphase plate congression	11/275	71/18903	5.98328e-09	1.73726e-07	1.44562e-07	SPDL1/NDC80/BIRC5/KIF18A/CCNB1/CDCA8/KIF2C/NUF2/CDCA5/CDT1/KIFC1	11
BP	GO:0050000	chromosome localization	12/275	89/18903	6.20673e-09	1.78119e-07	1.48217e-07	SPDL1/NDC80/BIRC5/KIF18A/DLGAP5/CCNB1/CDCA8/KIF2C/NUF2/CDCA5/CDT1/KIFC1	12
BP	GO:0090068	positive regulation of cell cycle process	19/275	260/18903	9.30239e-09	2.63889e-07	2.19588e-07	NDC80/BIRC5/EZH2/NCAPG/XRCC3/DLGAP5/CCNB1/CDCA8/DTL/CDCA5/CENPJ/CDC25C/CDC25A/MAD2L1/CDT1/FEN1/RHNO1/MTBP/ATAD5	19
BP	GO:0042770	signal transduction in response to DNA damage	16/275	181/18903	9.75446e-09	2.73568e-07	2.27643e-07	RAD51/GTSE1/WDR76/MSH2/BRCA2/TICRR/DTL/FANCD2/CHEK1/EME1/PLK1/RHNO1/ATAD5/H2AX/BLM/EME2	16
BP	GO:0090231	regulation of spindle checkpoint	7/275	21/18903	1.24831e-08	3.38553e-07	2.81718e-07	NDC80/BIRC5/XRCC3/CCNB1/CDCA8/MAD2L1/CDT1	7
BP	GO:0090266	regulation of mitotic cell cycle spindle assembly checkpoint	7/275	21/18903	1.24831e-08	3.38553e-07	2.81718e-07	NDC80/BIRC5/XRCC3/CCNB1/CDCA8/MAD2L1/CDT1	7
BP	GO:1903504	regulation of mitotic spindle checkpoint	7/275	21/18903	1.24831e-08	3.38553e-07	2.81718e-07	NDC80/BIRC5/XRCC3/CCNB1/CDCA8/MAD2L1/CDT1	7
BP	GO:1900262	regulation of DNA-directed DNA polymerase activity	6/275	13/18903	1.41426e-08	3.7531e-07	3.12305e-07	GINS1/CHTF18/GINS2/RFC3/RFC4/POLG2	6
BP	GO:1900264	positive regulation of DNA-directed DNA polymerase activity	6/275	13/18903	1.41426e-08	3.7531e-07	3.12305e-07	GINS1/CHTF18/GINS2/RFC3/RFC4/POLG2	6
BP	GO:0051303	establishment of chromosome localization	11/275	82/18903	2.84064e-08	7.45819e-07	6.20614e-07	SPDL1/NDC80/BIRC5/KIF18A/CCNB1/CDCA8/KIF2C/NUF2/CDCA5/CDT1/KIFC1	11
BP	GO:0071897	DNA biosynthetic process	16/275	198/18903	3.49359e-08	9.07599e-07	7.55236e-07	POLD1/GINS1/LIG1/NEK2/HROB/CHTF18/GINS2/RFC3/PIF1/DTL/CHEK1/CCT3/RFC4/PCLAF/SMG5/POLG2	16
BP	GO:0051225	spindle assembly	13/275	128/18903	4.70197e-08	1.2088e-06	1.00587e-06	NDC80/TPX2/BIRC5/MYBL2/CDC20/NEK2/CDCA8/CENPJ/CCNB2/KIF15/PLK1/SAC3D1/KIFC1	13
BP	GO:0019395	fatty acid oxidation	12/275	110/18903	7.01505e-08	1.78486e-06	1.48523e-06	SOX9/ECHS1/ACAT1/HAO1/MLYCD/EHHADH/ACADL/SCP2/IVD/SLC27A2/ETFDH/CYP4F2	12
BP	GO:0046395	carboxylic acid catabolic process	17/275	243/18903	1.07583e-07	2.70933e-06	2.2545e-06	ECHS1/PON1/ACAT1/GSTZ1/PCK2/HAO1/MLYCD/EHHADH/ACADL/SCP2/IVD/SLC27A2/MAT1A/LDHD/ETFDH/CYP4F2/CYP4A11	17
BP	GO:0045005	DNA-templated DNA replication maintenance of fidelity	9/275	57/18903	1.25137e-07	3.11958e-06	2.59588e-06	RAD51/POLD1/MCM8/BRCA2/EME1/TONSL/TRAIP/BLM/EME2	9
BP	GO:0034440	lipid oxidation	12/275	116/18903	1.2697e-07	3.13363e-06	2.60757e-06	SOX9/ECHS1/ACAT1/HAO1/MLYCD/EHHADH/ACADL/SCP2/IVD/SLC27A2/ETFDH/CYP4F2	12
BP	GO:0016054	organic acid catabolic process	17/275	247/18903	1.36093e-07	3.32552e-06	2.76725e-06	ECHS1/PON1/ACAT1/GSTZ1/PCK2/HAO1/MLYCD/EHHADH/ACADL/SCP2/IVD/SLC27A2/MAT1A/LDHD/ETFDH/CYP4F2/CYP4A11	17
BP	GO:0044282	small molecule catabolic process	21/275	385/18903	2.38983e-07	5.78246e-06	4.81173e-06	NUDT1/ECHS1/FOXK1/PON1/HSD17B6/ACAT1/GSTZ1/PCK2/HAO1/MLYCD/ALDH2/EHHADH/ACADL/SCP2/IVD/SLC27A2/MAT1A/LDHD/ETFDH/CYP4F2/CYP4A11	21
BP	GO:0009062	fatty acid catabolic process	11/275	101/18903	2.52628e-07	6.05325e-06	5.03706e-06	ECHS1/ACAT1/PCK2/HAO1/MLYCD/EHHADH/ACADL/SCP2/IVD/SLC27A2/ETFDH	11
BP	GO:0044771	meiotic cell cycle phase transition	5/275	11/18903	2.70281e-07	6.41397e-06	5.33723e-06	NDC80/TTK/CCNB2/CDC25C/CDC25A	5
BP	GO:0044773	mitotic DNA damage checkpoint signaling	10/275	81/18903	2.72977e-07	6.41627e-06	5.33914e-06	GTSE1/MSH2/TICRR/DTL/FANCD2/CHEK1/EME1/PLK1/BLM/EME2	10
BP	GO:0051315	attachment of mitotic spindle microtubules to kinetochore	6/275	21/18903	4.05477e-07	9.44072e-06	7.85586e-06	NDC80/BIRC5/CDCA8/KIF2C/NUF2/CDT1	6
BP	GO:0044774	mitotic DNA integrity checkpoint signaling	10/275	85/18903	4.321e-07	9.96657e-06	8.29343e-06	GTSE1/MSH2/TICRR/DTL/FANCD2/CHEK1/EME1/PLK1/BLM/EME2	10
BP	GO:0090232	positive regulation of spindle checkpoint	5/275	12/18903	4.57832e-07	1.03663e-05	8.62608e-06	NDC80/BIRC5/XRCC3/CDCA8/MAD2L1	5
BP	GO:0090267	positive regulation of mitotic cell cycle spindle assembly checkpoint	5/275	12/18903	4.57832e-07	1.03663e-05	8.62608e-06	NDC80/BIRC5/XRCC3/CDCA8/MAD2L1	5
BP	GO:0051054	positive regulation of DNA metabolic process	18/275	301/18903	4.70847e-07	1.05641e-05	8.79065e-06	RAD51/MSH2/GINS1/NSD2/NEK2/CHTF18/GINS2/RFC3/KMT5C/PRIM2/VPS72/CCT3/RFC4/CDT1/ATAD5/FANCB/H2AX/POLG2	18
BP	GO:0051383	kinetochore organization	6/275	23/18903	7.36072e-07	1.6366e-05	1.36186e-05	NDC80/CENPK/DLGAP5/NUF2/CENPH/CDT1	6
BP	GO:0022616	DNA strand elongation	7/275	37/18903	9.05705e-07	1.99578e-05	1.66074e-05	GINS1/MCM4/LIG1/MCM3/RFC3/RFC4/MCM7	7
BP	GO:0051298	centrosome duplication	9/275	74/18903	1.23909e-06	2.68251e-05	2.23219e-05	WDR62/NDC80/CEP72/XRCC3/BRCA2/CEP131/CENPJ/CCNF/SAC3D1	9
BP	GO:0090307	mitotic spindle assembly	9/275	74/18903	1.23909e-06	2.68251e-05	2.23219e-05	TPX2/BIRC5/MYBL2/CDC20/NEK2/CDCA8/KIF15/PLK1/KIFC1	9
BP	GO:0006635	fatty acid beta-oxidation	9/275	76/18903	1.55721e-06	3.34066e-05	2.77984e-05	ECHS1/ACAT1/MLYCD/EHHADH/ACADL/SCP2/IVD/SLC27A2/ETFDH	9
BP	GO:2000278	regulation of DNA biosynthetic process	11/275	121/18903	1.57016e-06	3.34066e-05	2.77984e-05	GINS1/NEK2/CHTF18/GINS2/RFC3/PIF1/CHEK1/CCT3/RFC4/SMG5/POLG2	11
BP	GO:1901989	positive regulation of cell cycle phase transition	11/275	122/18903	1.70379e-06	3.59397e-05	2.99063e-05	EZH2/DLGAP5/CCNB1/DTL/CDCA5/CENPJ/CDC25C/CDC25A/CDT1/MTBP/ATAD5	11
BP	GO:0006631	fatty acid metabolic process	20/275	400/18903	1.80196e-06	3.76885e-05	3.13615e-05	SOX9/ECHS1/ANKRD23/ACAT1/SLC27A5/PCK2/HAO1/MLYCD/EHHADH/ACADL/SCP2/IVD/SLC27A2/ACSL1/CYP4A22/ETFDH/ACSM5/ACSM2A/CYP4F2/CYP4A11	20
BP	GO:0065004	protein-DNA complex assembly	15/275	242/18903	2.78429e-06	5.77448e-05	4.80509e-05	RAD51/CDC45/OIP5/CENPK/HJURP/SOX9/DLGAP5/CENPO/CENPH/CHAF1B/HMGB2/CDT1/CHAF1A/H2AX/ESR1	15
BP	GO:0071824	protein-DNA complex subunit organization	16/275	277/18903	3.23313e-06	6.64947e-05	5.53319e-05	RAD51/CDC45/OIP5/CENPK/HJURP/SOX9/DLGAP5/CENPO/CENPH/CHAF1B/VPS72/HMGB2/CDT1/CHAF1A/H2AX/ESR1	16
BP	GO:0044839	cell cycle G2/M phase transition	12/275	157/18903	3.31344e-06	6.75831e-05	5.62376e-05	NDC80/CCNB1/TICRR/DTL/CHEK1/CCNB2/CDC25C/CDC25A/MELK/PLK1/ATAD5/BLM	12
BP	GO:0007062	sister chromatid cohesion	8/275	63/18903	3.51164e-06	7.10387e-05	5.91131e-05	CDC20/SGO1/CDCA5/BUB1B/SGO2/PLK1/FEN1/BUB1	8
BP	GO:0000018	regulation of DNA recombination	11/275	133/18903	3.97885e-06	7.98357e-05	6.64333e-05	RAD51/MSH2/NSD2/KMT5C/CHEK1/VPS72/ATAD5/FANCB/KPNA2/PARPBP/BLM	11
BP	GO:0140694	non-membrane-bounded organelle assembly	19/275	386/18903	4.12015e-06	8.20042e-05	6.82377e-05	WDR62/NDC80/TPX2/BIRC5/MYBL2/CEP72/CDC20/NEK2/CENPK/DLGAP5/CDCA8/CENPJ/CENPH/CCNB2/KIF15/PLK1/SAC3D1/KIFC1/ANKRD23	19
BP	GO:0034501	protein localization to kinetochore	5/275	18/18903	4.61042e-06	9.03057e-05	7.51456e-05	SPDL1/NDC80/TTK/CDT1/MTBP	5
BP	GO:1903083	protein localization to condensed chromosome	5/275	18/18903	4.61042e-06	9.03057e-05	7.51456e-05	SPDL1/NDC80/TTK/CDT1/MTBP	5
BP	GO:0031297	replication fork processing	7/275	48/18903	5.65029e-06	0.000109803	9.13694e-05	RAD51/BRCA2/EME1/TONSL/TRAIP/BLM/EME2	7
BP	GO:0034508	centromere complex assembly	6/275	32/18903	5.91947e-06	0.000114135	9.49745e-05	OIP5/CENPK/HJURP/DLGAP5/CENPO/CENPH	6
BP	GO:1901978	positive regulation of cell cycle checkpoint	5/275	19/18903	6.1828e-06	0.000118288	9.84303e-05	NDC80/BIRC5/XRCC3/CDCA8/MAD2L1	5
BP	GO:0010212	response to ionizing radiation	11/275	143/18903	8.01151e-06	0.000152095	0.000126562	RAD51/MSH2/BRCA2/TICRR/FANCD2/RHNO1/H2AX/XRCC2/RAD54B/BLM/CLK2	11
BP	GO:0000079	regulation of cyclin-dependent protein serine/threonine kinase activity	10/275	117/18903	8.19003e-06	0.000154298	0.000128395	CDKN3/CKS2/CCNB1/CCNB2/CDC25C/CCNF/CDC25A/PLK1/CKS1B/BLM	10
BP	GO:1904029	regulation of cyclin-dependent protein kinase activity	10/275	120/18903	1.0258e-05	0.000191794	0.000159596	CDKN3/CKS2/CCNB1/CCNB2/CDC25C/CCNF/CDC25A/PLK1/CKS1B/BLM	10
BP	GO:0009314	response to radiation	20/275	452/18903	1.11711e-05	0.000207295	0.000172495	RAD51/POLD1/MSH2/CEP250/BRCA2/TICRR/DTL/FANCD2/CHEK1/CDC25A/PCLAF/FEN1/RHNO1/H2AX/XRCC2/RAD54B/BLM/FANCG/CLK2/TTC36	20
BP	GO:2000573	positive regulation of DNA biosynthetic process	8/275	74/18903	1.1904e-05	0.000219246	0.00018244	GINS1/NEK2/CHTF18/GINS2/RFC3/CCT3/RFC4/POLG2	8
BP	GO:0070192	chromosome organization involved in meiotic cell cycle	8/275	76/18903	1.45243e-05	0.000265525	0.00022095	RAD51/SGO1/PSMC3IP/P3H4/FANCD2/BUB1B/SGO2/BUB1	8
BP	GO:0030258	lipid modification	13/275	213/18903	1.52244e-05	0.000276278	0.000229898	SOX9/ECHS1/ACAT1/HAO1/MLYCD/EHHADH/ACADL/SCP2/IVD/SLC27A2/CYP4A22/ETFDH/CYP4F2	13
BP	GO:1901992	positive regulation of mitotic cell cycle phase transition	9/275	100/18903	1.53449e-05	0.000276432	0.000230026	DLGAP5/CCNB1/DTL/CDCA5/CENPJ/CDC25C/CDC25A/CDT1/MTBP	9
BP	GO:0045931	positive regulation of mitotic cell cycle	10/275	129/18903	1.93812e-05	0.000346615	0.000288427	DLGAP5/CCNB1/BRCA2/DTL/CDCA5/CENPJ/CDC25C/CDC25A/CDT1/MTBP	10
BP	GO:0070601	centromeric sister chromatid cohesion	4/275	12/18903	1.97884e-05	0.000351351	0.000292368	SGO1/BUB1B/SGO2/BUB1	4
BP	GO:0007131	reciprocal meiotic recombination	7/275	58/18903	2.0384e-05	0.000356793	0.000296896	RAD51/PSMC3IP/FANCD2/EME1/HSF2BP/RAD54B/EME2	7
BP	GO:0140527	reciprocal homologous recombination	7/275	58/18903	2.0384e-05	0.000356793	0.000296896	RAD51/PSMC3IP/FANCD2/EME1/HSF2BP/RAD54B/EME2	7
BP	GO:0051984	positive regulation of chromosome segregation	5/275	25/18903	2.63007e-05	0.000457114	0.000380376	BIRC5/NCAPG/CCNB1/CDCA8/CDT1	5
BP	GO:0006513	protein monoubiquitination	8/275	84/18903	3.03783e-05	0.000524292	0.000436276	RAD51/UBE2T/FANCE/BRCA2/DTL/FANCB/FANCA/FANCG	8
BP	GO:0006312	mitotic recombination	5/275	26/18903	3.21775e-05	0.000551487	0.000458906	RAD51/MSH2/XRCC3/BRCA2/RAD54B	5
BP	GO:1902749	regulation of cell cycle G2/M phase transition	9/275	110/18903	3.30111e-05	0.000561871	0.000467547	CCNB1/TICRR/DTL/CHEK1/CDC25C/CDC25A/PLK1/ATAD5/BLM	9
BP	GO:0071459	protein localization to chromosome, centromeric region	6/275	43/18903	3.48255e-05	0.000588693	0.000489866	SPDL1/NDC80/TTK/BUB1B/CDT1/MTBP	6
BP	GO:0006338	chromatin remodeling	17/275	373/18903	3.55192e-05	0.000596336	0.000496226	OIP5/EZH2/LMNB1/HJURP/SOX9/CHEK1/CHAF1B/VPS72/YEATS2/HMGB2/CHAF1A/BEND3/H2AX/RAD54B/L3MBTL1/KCNQ1OT1/ESR1	17
BP	GO:1905820	positive regulation of chromosome separation	5/275	27/18903	3.90234e-05	0.000647658	0.000538933	BIRC5/NCAPG/DLGAP5/CDCA8/CDT1	5
BP	GO:0045143	homologous chromosome segregation	7/275	64/18903	3.91009e-05	0.000647658	0.000538933	SGO1/PSMC3IP/P3H4/FANCD2/SGO2/PTTG1/PLK1	7
BP	GO:0035825	homologous recombination	7/275	65/18903	4.32814e-05	0.000712123	0.000592575	RAD51/PSMC3IP/FANCD2/EME1/HSF2BP/RAD54B/EME2	7
BP	GO:0045144	meiotic sister chromatid segregation	4/275	16/18903	6.94895e-05	0.00112829	0.000938878	SGO1/BUB1B/SGO2/BUB1	4
BP	GO:0051177	meiotic sister chromatid cohesion	4/275	16/18903	6.94895e-05	0.00112829	0.000938878	SGO1/BUB1B/SGO2/BUB1	4
BP	GO:1902751	positive regulation of cell cycle G2/M phase transition	5/275	31/18903	7.83172e-05	0.00126331	0.00105123	CCNB1/DTL/CDC25C/CDC25A/ATAD5	5
BP	GO:0032886	regulation of microtubule-based process	13/275	252/18903	8.6968e-05	0.00138823	0.00115518	TACC3/WDR62/TPX2/ARHGEF2/STMN1/KIF18A/XRCC3/CEP131/CENPJ/CCNF/KIF15/SKA3/PLK1	13
BP	GO:0032200	telomere organization	11/275	185/18903	8.71861e-05	0.00138823	0.00115518	RAD51/EZH2/NEK2/XRCC3/BRCA2/PIF1/CCT3/FEN1/EXO1/BLM/SMG5	11
BP	GO:0000723	telomere maintenance	10/275	154/18903	8.80024e-05	0.00139224	0.00115852	RAD51/NEK2/XRCC3/BRCA2/PIF1/CCT3/FEN1/EXO1/BLM/SMG5	10
BP	GO:0007135	meiosis II	4/275	17/18903	8.9834e-05	0.0013944	0.00116032	SGO1/BUB1B/SGO2/BUB1	4
BP	GO:0031573	mitotic intra-S DNA damage checkpoint signaling	4/275	17/18903	8.9834e-05	0.0013944	0.00116032	MSH2/FANCD2/EME1/EME2	4
BP	GO:0061983	meiosis II cell cycle process	4/275	17/18903	8.9834e-05	0.0013944	0.00116032	SGO1/BUB1B/SGO2/BUB1	4
BP	GO:0010165	response to X-ray	5/275	32/18903	9.17242e-05	0.00141485	0.00117733	RAD51/MSH2/BRCA2/XRCC2/BLM	5
BP	GO:0010389	regulation of G2/M transition of mitotic cell cycle	8/275	99/18903	9.88924e-05	0.00151594	0.00126145	CCNB1/TICRR/DTL/CHEK1/CDC25C/CDC25A/PLK1/BLM	8
BP	GO:0007143	female meiotic nuclear division	5/275	33/18903	0.000106827	0.00162747	0.00135426	NDC80/TTK/CCNB2/HSF2BP/PLK1	5
BP	GO:0051988	regulation of attachment of spindle microtubules to kinetochore	4/275	18/18903	0.000114184	0.00171832	0.00142986	BIRC5/NEK2/CCNB1/CDCA8	4
BP	GO:1901970	positive regulation of mitotic sister chromatid separation	4/275	18/18903	0.000114184	0.00171832	0.00142986	BIRC5/DLGAP5/CDCA8/CDT1	4
BP	GO:0002639	positive regulation of immunoglobulin production	6/275	53/18903	0.000116126	0.00173696	0.00144536	MSH2/NSD2/HPX/KMT5C/RBP4/ATAD5	6
BP	GO:0002637	regulation of immunoglobulin production	7/275	76/18903	0.000118642	0.00176391	0.00146779	MSH2/NSD2/HPX/TRAF2/KMT5C/RBP4/ATAD5	7
BP	GO:0007095	mitotic G2 DNA damage checkpoint signaling	5/275	34/18903	0.000123768	0.00182909	0.00152203	TICRR/DTL/CHEK1/PLK1/BLM	5
BP	GO:0071168	protein localization to chromatin	6/275	54/18903	0.000129064	0.00189601	0.00157772	MSH2/EZH2/MCM8/CDCA5/PLK1/ESR1	6
BP	GO:0006298	mismatch repair	5/275	38/18903	0.000212916	0.00310933	0.00258735	MSH2/LIG1/MCM8/EXO1/PMS2P3	5
BP	GO:0001676	long-chain fatty acid metabolic process	8/275	111/18903	0.000219569	0.00318763	0.0026525	SLC27A5/ACADL/SCP2/SLC27A2/ACSL1/CYP4A22/CYP4F2/CYP4A11	8
BP	GO:0000086	G2/M transition of mitotic cell cycle	9/275	142/18903	0.000237214	0.00342366	0.00284891	CCNB1/TICRR/DTL/CHEK1/CDC25C/CDC25A/MELK/PLK1/BLM	9
BP	GO:0000731	DNA synthesis involved in DNA repair	5/275	40/18903	0.000272579	0.0039112	0.0032546	POLD1/HROB/RFC3/DTL/PCLAF	5
BP	GO:0009411	response to UV	9/275	149/18903	0.000339143	0.00483818	0.00402597	POLD1/MSH2/BRCA2/DTL/CHEK1/CDC25A/PCLAF/FEN1/RHNO1	9
BP	GO:0002714	positive regulation of B cell mediated immunity	5/275	42/18903	0.00034414	0.00485336	0.0040386	MSH2/NSD2/HPX/KMT5C/ATAD5	5
BP	GO:0002891	positive regulation of immunoglobulin mediated immune response	5/275	42/18903	0.00034414	0.00485336	0.0040386	MSH2/NSD2/HPX/KMT5C/ATAD5	5
BP	GO:1904666	regulation of ubiquitin protein ligase activity	4/275	24/18903	0.000370179	0.00519092	0.00431949	UBE2S/CDC20/MAD2L1/PLK1	4
BP	GO:0060236	regulation of mitotic spindle organization	5/275	43/18903	0.000384839	0.00536601	0.00446519	TACC3/TPX2/CENPJ/KIF15/PLK1	5
BP	GO:0044242	cellular lipid catabolic process	11/275	222/18903	0.000425619	0.00590128	0.0049106	ECHS1/ACAT1/PCK2/HAO1/MLYCD/EHHADH/ACADL/SCP2/IVD/SLC27A2/ETFDH	11
BP	GO:0016042	lipid catabolic process	14/275	336/18903	0.000431734	0.00595263	0.00495333	ECHS1/HSD17B6/ACAT1/PCK2/HAO1/MLYCD/EHHADH/ACADL/SCP2/IVD/SLC27A2/ETFDH/CYP4F2/CYP4A11	14
BP	GO:0070507	regulation of microtubule cytoskeleton organization	9/275	155/18903	0.000453083	0.00614846	0.00511629	TACC3/TPX2/ARHGEF2/STMN1/KIF18A/CENPJ/KIF15/SKA3/PLK1	9
BP	GO:0015886	heme transport	3/275	11/18903	0.000460886	0.00614846	0.00511629	HPX/ABCC5/FLVCR1	3
BP	GO:0034770	histone H4-K20 methylation	3/275	11/18903	0.000460886	0.00614846	0.00511629	NSD2/KMT5C/BEND3	3
BP	GO:0051987	positive regulation of attachment of spindle microtubules to kinetochore	3/275	11/18903	0.000460886	0.00614846	0.00511629	BIRC5/CCNB1/CDCA8	3
BP	GO:0097400	interleukin-17-mediated signaling pathway	3/275	11/18903	0.000460886	0.00614846	0.00511629	TRAF2/IKBKE/TRAF5	3
BP	GO:1904668	positive regulation of ubiquitin protein ligase activity	3/275	11/18903	0.000460886	0.00614846	0.00511629	UBE2S/CDC20/PLK1	3
BP	GO:0033598	mammary gland epithelial cell proliferation	4/275	26/18903	0.000509044	0.00675441	0.00562051	BRCA2/PYGO2/IQGAP3/ESR1	4
BP	GO:0007019	microtubule depolymerization	5/275	46/18903	0.000528911	0.0069805	0.00580864	TPX2/ARHGEF2/STMN1/KIF18A/KIF2C	5
BP	GO:0002562	somatic diversification of immune receptors via germline recombination within a single locus	6/275	71/18903	0.00058246	0.00759782	0.00632234	MSH2/NSD2/KMT5C/HMGB2/EXO1/ATAD5	6
BP	GO:0016444	somatic cell DNA recombination	6/275	71/18903	0.00058246	0.00759782	0.00632234	MSH2/NSD2/KMT5C/HMGB2/EXO1/ATAD5	6
BP	GO:0090224	regulation of spindle organization	5/275	47/18903	0.000584922	0.00759782	0.00632234	TACC3/TPX2/CENPJ/KIF15/PLK1	5
BP	GO:0033539	fatty acid beta-oxidation using acyl-CoA dehydrogenase	3/275	12/18903	0.000607918	0.00785519	0.0065365	ACADL/IVD/ETFDH	3
BP	GO:0045911	positive regulation of DNA recombination	6/275	72/18903	0.000627775	0.00806952	0.00671485	MSH2/NSD2/KMT5C/VPS72/ATAD5/FANCB	6
BP	GO:0010971	positive regulation of G2/M transition of mitotic cell cycle	4/275	28/18903	0.000681427	0.00866887	0.00721358	CCNB1/DTL/CDC25C/CDC25A	4
BP	GO:0045830	positive regulation of isotype switching	4/275	28/18903	0.000681427	0.00866887	0.00721358	MSH2/NSD2/KMT5C/ATAD5	4
BP	GO:0044818	mitotic G2/M transition checkpoint	5/275	50/18903	0.000779796	0.00984451	0.00819186	TICRR/DTL/CHEK1/PLK1/BLM	5
BP	GO:0007144	female meiosis I	3/275	13/18903	0.000781816	0.00984451	0.00819186	NDC80/CCNB2/HSF2BP	3
BP	GO:1901616	organic hydroxy compound catabolic process	6/275	77/18903	0.000896816	0.0112352	0.00934912	HSD17B6/HAO1/ALDH2/LDHD/CYP4F2/CYP4A11	6
BP	GO:1901568	fatty acid derivative metabolic process	6/275	78/18903	0.000959894	0.0119647	0.00995616	ACAT1/SLC27A5/ACSL1/ACSM2A/CYP4F2/CYP4A11	6
BP	GO:0001833	inner cell mass cell proliferation	3/275	14/18903	0.000984374	0.0120867	0.0100577	GINS1/BRCA2/CHEK1	3
BP	GO:0006287	base-excision repair, gap-filling	3/275	14/18903	0.000984374	0.0120867	0.0100577	POLD1/LIG1/FEN1	3
BP	GO:1901678	iron coordination entity transport	3/275	14/18903	0.000984374	0.0120867	0.0100577	HPX/ABCC5/FLVCR1	3
BP	GO:0002204	somatic recombination of immunoglobulin genes involved in immune response	5/275	53/18903	0.00101943	0.0123332	0.0102627	MSH2/NSD2/KMT5C/EXO1/ATAD5	5
BP	GO:0002208	somatic diversification of immunoglobulins involved in immune response	5/275	53/18903	0.00101943	0.0123332	0.0102627	MSH2/NSD2/KMT5C/EXO1/ATAD5	5
BP	GO:0045190	isotype switching	5/275	53/18903	0.00101943	0.0123332	0.0102627	MSH2/NSD2/KMT5C/EXO1/ATAD5	5
BP	GO:0046605	regulation of centrosome cycle	5/275	54/18903	0.00111029	0.0133668	0.0111228	WDR62/XRCC3/CEP131/CENPJ/CCNF	5
BP	GO:0002200	somatic diversification of immune receptors	6/275	81/18903	0.00116975	0.0139733	0.0116276	MSH2/NSD2/KMT5C/HMGB2/EXO1/ATAD5	6
BP	GO:0000722	telomere maintenance via recombination	3/275	15/18903	0.00121729	0.0139733	0.0116276	RAD51/XRCC3/BRCA2	3
BP	GO:0001325	formation of extrachromosomal circular DNA	3/275	15/18903	0.00121729	0.0139733	0.0116276	XRCC3/EXO1/BLM	3
BP	GO:0010457	centriole-centriole cohesion	3/275	15/18903	0.00121729	0.0139733	0.0116276	NEK2/CEP250/SGO1	3
BP	GO:0033599	regulation of mammary gland epithelial cell proliferation	3/275	15/18903	0.00121729	0.0139733	0.0116276	BRCA2/PYGO2/IQGAP3	3
BP	GO:0090656	t-circle formation	3/275	15/18903	0.00121729	0.0139733	0.0116276	XRCC3/EXO1/BLM	3
BP	GO:0090737	telomere maintenance via telomere trimming	3/275	15/18903	0.00121729	0.0139733	0.0116276	XRCC3/EXO1/BLM	3
BP	GO:0097396	response to interleukin-17	3/275	15/18903	0.00121729	0.0139733	0.0116276	TRAF2/IKBKE/TRAF5	3
BP	GO:0097398	cellular response to interleukin-17	3/275	15/18903	0.00121729	0.0139733	0.0116276	TRAF2/IKBKE/TRAF5	3
BP	GO:2000104	negative regulation of DNA-templated DNA replication	3/275	15/18903	0.00121729	0.0139733	0.0116276	BRCA2/CDT1/BLM	3
BP	GO:0016064	immunoglobulin mediated immune response	10/275	215/18903	0.00124694	0.0142475	0.0118557	MSH2/NSD2/HPX/KMT5C/EXO1/ATAD5/C8B/C6/SERPING1/C8A	10
BP	GO:0000132	establishment of mitotic spindle orientation	4/275	33/18903	0.0012864	0.0146306	0.0121745	SPDL1/NDC80/MAD2L1/PLK1	4
BP	GO:0051438	regulation of ubiquitin-protein transferase activity	5/275	56/18903	0.00130981	0.0148285	0.0123392	UBE2S/CDC20/BUB1B/MAD2L1/PLK1	5
BP	GO:1905954	positive regulation of lipid localization	7/275	113/18903	0.00132976	0.0149857	0.0124699	IKBKE/PON1/SCP2/ACSL1/CYP8B1/CYP4F2/CYP4A11	7
BP	GO:0019724	B cell mediated immunity	10/275	218/18903	0.00138322	0.0155172	0.0129123	MSH2/NSD2/HPX/KMT5C/EXO1/ATAD5/C8B/C6/SERPING1/C8A	10
BP	GO:0010332	response to gamma radiation	5/275	57/18903	0.00141895	0.015846	0.0131858	RAD51/BRCA2/FANCD2/H2AX/XRCC2	5
BP	GO:0051053	negative regulation of DNA metabolic process	8/275	149/18903	0.00154319	0.0171558	0.0142758	MSH2/BRCA2/PIF1/CHEK1/CDT1/FANCB/PARPBP/BLM	8
BP	GO:0000038	very long-chain fatty acid metabolic process	4/275	35/18903	0.00160899	0.0177277	0.0147516	SLC27A5/SLC27A2/ACSL1/CYP4F2	4
BP	GO:0006301	postreplication repair	4/275	35/18903	0.00160899	0.0177277	0.0147516	POLD1/MSH2/DTL/PCLAF	4
BP	GO:0000076	DNA replication checkpoint signaling	3/275	17/18903	0.00178052	0.0194336	0.0161711	CDC45/TICRR/CDT1	3
BP	GO:0044539	long-chain fatty acid import into cell	3/275	17/18903	0.00178052	0.0194336	0.0161711	SLC27A5/SLC27A2/ACSL1	3
BP	GO:0006699	bile acid biosynthetic process	4/275	36/18903	0.00178965	0.0194336	0.0161711	SLC27A5/SCP2/SLC27A2/CYP8B1	4
BP	GO:0032370	positive regulation of lipid transport	6/275	88/18903	0.00179532	0.0194336	0.0161711	PON1/SCP2/ACSL1/CYP8B1/CYP4F2/CYP4A11	6
BP	GO:0051302	regulation of cell division	9/275	190/18903	0.00190887	0.0205725	0.0171189	RBL1/BIRC5/ORC6/KIF20A/CDCA8/BRCA2/YEATS2/PLK1/BLM	9
BP	GO:0016447	somatic recombination of immunoglobulin gene segments	5/275	61/18903	0.00192337	0.0206385	0.0171738	MSH2/NSD2/KMT5C/EXO1/ATAD5	5
BP	GO:0051656	establishment of organelle localization	15/275	437/18903	0.00194133	0.0207412	0.0172592	SPDL1/NDC80/BIRC5/LMNB1/KIF18A/CCNB1/CDCA8/KIF2C/NUF2/CDCA5/MAD2L1/PLK1/CDT1/TMEM201/KIFC1	15
BP	GO:0071900	regulation of protein serine/threonine kinase activity	14/275	395/18903	0.00203151	0.0216111	0.0179831	CDKN3/EZH2/CKS2/TRAF2/CCNB1/CCNB2/CDC25C/SPATC1L/CCNF/CDC25A/PLK1/CKS1B/BLM/ACSL1	14
BP	GO:0051382	kinetochore assembly	3/275	18/18903	0.00211379	0.0223898	0.0186311	CENPK/DLGAP5/CENPH	3
BP	GO:0040001	establishment of mitotic spindle localization	4/275	38/18903	0.00219225	0.0230233	0.0191582	SPDL1/NDC80/MAD2L1/PLK1	4
BP	GO:0045191	regulation of isotype switching	4/275	38/18903	0.00219225	0.0230233	0.0191582	MSH2/NSD2/KMT5C/ATAD5	4
BP	GO:0008406	gonad development	10/275	233/18903	0.00225836	0.0235916	0.0196312	MSH2/NUDT1/KIF18A/SOX9/BRCA2/HMGB2/FANCA/FANCG/GNRH1/ESR1	10
BP	GO:0031109	microtubule polymerization or depolymerization	7/275	124/18903	0.00226548	0.0235916	0.0196312	TPX2/ARHGEF2/STMN1/KIF18A/KIF2C/CENPJ/SKA3	7
BP	GO:0007292	female gamete generation	8/275	159/18903	0.00232085	0.0240666	0.0200264	NDC80/TTK/HROB/MCM8/BRCA2/CCNB2/HSF2BP/PLK1	8
BP	GO:0002712	regulation of B cell mediated immunity	5/275	64/18903	0.00237961	0.0242681	0.020194	MSH2/NSD2/HPX/KMT5C/ATAD5	5
BP	GO:0002889	regulation of immunoglobulin mediated immune response	5/275	64/18903	0.00237961	0.0242681	0.020194	MSH2/NSD2/HPX/KMT5C/ATAD5	5
BP	GO:0010972	negative regulation of G2/M transition of mitotic cell cycle	5/275	64/18903	0.00237961	0.0242681	0.020194	TICRR/DTL/CHEK1/PLK1/BLM	5
BP	GO:0051445	regulation of meiotic cell cycle	5/275	64/18903	0.00237961	0.0242681	0.020194	TTK/CDC20/FBXO43/CDC25C/CDC25A	5
BP	GO:0007076	mitotic chromosome condensation	3/275	19/18903	0.00248331	0.0249743	0.0207818	NCAPG/CDCA5/PLK1	3
BP	GO:0140354	lipid import into cell	3/275	19/18903	0.00248331	0.0249743	0.0207818	SLC27A5/SLC27A2/ACSL1	3
BP	GO:1901569	fatty acid derivative catabolic process	3/275	19/18903	0.00248331	0.0249743	0.0207818	ACAT1/CYP4F2/CYP4A11	3
BP	GO:0006637	acyl-CoA metabolic process	6/275	94/18903	0.00250958	0.0249743	0.0207818	ACAT1/MLYCD/GLYAT/ACSL1/ACSM5/ACSM2A	6
BP	GO:0035383	thioester metabolic process	6/275	94/18903	0.00250958	0.0249743	0.0207818	ACAT1/MLYCD/GLYAT/ACSL1/ACSM5/ACSM2A	6
BP	GO:1903312	negative regulation of mRNA metabolic process	6/275	94/18903	0.00250958	0.0249743	0.0207818	PCBP4/TRAF2/DHX34/SRSF12/IKBKE/TRAF5	6
BP	GO:0045137	development of primary sexual characteristics	10/275	238/18903	0.00263333	0.0261006	0.021719	MSH2/NUDT1/KIF18A/SOX9/BRCA2/HMGB2/FANCA/FANCG/GNRH1/ESR1	10
BP	GO:0051294	establishment of spindle orientation	4/275	40/18903	0.00265328	0.0261931	0.021796	SPDL1/NDC80/MAD2L1/PLK1	4
BP	GO:1902750	negative regulation of cell cycle G2/M phase transition	5/275	66/18903	0.00272446	0.0267888	0.0222916	TICRR/DTL/CHEK1/PLK1/BLM	5
BP	GO:2000241	regulation of reproductive process	9/275	206/18903	0.00328588	0.0321808	0.0267784	TTK/CDC20/SOX9/FBXO43/CDC25C/CDC25A/FANCA/GNRH1/ESR1	9
BP	GO:0007063	regulation of sister chromatid cohesion	3/275	21/18903	0.00333613	0.0324156	0.0269738	CDCA5/FEN1/BUB1	3
BP	GO:0009083	branched-chain amino acid catabolic process	3/275	21/18903	0.00333613	0.0324156	0.0269738	ECHS1/ACAT1/IVD	3
BP	GO:0002702	positive regulation of production of molecular mediator of immune response	7/275	133/18903	0.00335433	0.0324646	0.0270146	MSH2/NSD2/HPX/TRAF2/KMT5C/RBP4/ATAD5	7
BP	GO:0007548	sex differentiation	11/275	288/18903	0.00342299	0.0329998	0.0274599	MSH2/NUDT1/KIF18A/SOX9/RBP4/BRCA2/HMGB2/FANCA/FANCG/GNRH1/ESR1	11
BP	GO:0016445	somatic diversification of immunoglobulins	5/275	70/18903	0.00352054	0.0338081	0.0281326	MSH2/NSD2/KMT5C/EXO1/ATAD5	5
BP	GO:2000779	regulation of double-strand break repair	7/275	135/18903	0.00364284	0.034847	0.0289971	RAD51/NSD2/KMT5C/CHEK1/VPS72/FANCB/PARPBP	7
BP	GO:0031396	regulation of protein ubiquitination	9/275	210/18903	0.00372957	0.0355389	0.0295728	UBE2S/CDC20/FANCI/BUB1B/MAD2L1/PLK1/MTBP/PRR7/TTC36	9
BP	GO:0001832	blastocyst growth	3/275	22/18903	0.00382172	0.0361379	0.0300713	GINS1/BRCA2/CHEK1	3
BP	GO:0051444	negative regulation of ubiquitin-protein transferase activity	3/275	22/18903	0.00382172	0.0361379	0.0300713	CDC20/BUB1B/MAD2L1	3
BP	GO:0010569	regulation of double-strand break repair via homologous recombination	5/275	72/18903	0.0039756	0.0374496	0.0311627	RAD51/CHEK1/VPS72/FANCB/PARPBP	5
BP	GO:0045910	negative regulation of DNA recombination	4/275	45/18903	0.00408739	0.0383562	0.0319171	MSH2/FANCB/PARPBP/BLM	4
BP	GO:0044270	cellular nitrogen compound catabolic process	15/275	474/18903	0.00416416	0.0389286	0.0323934	PCBP4/NUDT1/BLVRA/TRAF2/DHX34/FEN1/SMG5/IKBKE/TRAF5/GAS5/KCNQ1OT1/ACAT1/MLYCD/ACADL/DMGDH	15
BP	GO:0006997	nucleus organization	7/275	139/18903	0.00427611	0.0398243	0.0331388	LMNB1/CHEK1/PYGO2/HMGB2/PLK1/BEND3/WBP2NL	7
BP	GO:0042168	heme metabolic process	4/275	46/18903	0.00442629	0.041068	0.0341737	BLVRA/HPX/PPOX/FLVCR1	4
BP	GO:0002381	immunoglobulin production involved in immunoglobulin-mediated immune response	5/275	74/18903	0.00447126	0.0413298	0.0343916	MSH2/NSD2/KMT5C/EXO1/ATAD5	5
BP	GO:0071479	cellular response to ionizing radiation	5/275	75/18903	0.0047349	0.0436035	0.0362835	RAD51/BRCA2/RHNO1/H2AX/BLM	5
BP	GO:0010824	regulation of centrosome duplication	4/275	47/18903	0.00478363	0.0438884	0.0365207	XRCC3/CEP131/CENPJ/CCNF	4
BP	GO:1903241	U2-type prespliceosome assembly	3/275	24/18903	0.00491645	0.04494	0.0373957	SNRPB/SF3B4/SNRPE	3
BP	GO:0001701	in utero embryonic development	13/275	393/18903	0.00517671	0.0471443	0.03923	MSH2/GINS1/NEK2/CCNB1/BRCA2/CHEK1/CCNB2/FLVCR1/ANKS6/XRCC2/POLG2/C6/PLG	13
BP	GO:0048608	reproductive structure development	11/275	306/18903	0.00537462	0.0487667	0.04058	MSH2/NUDT1/KIF18A/SOX9/RBP4/BRCA2/HMGB2/FANCA/FANCG/GNRH1/ESR1	11
BP	GO:0019439	aromatic compound catabolic process	15/275	489/18903	0.00552047	0.0492483	0.0409808	PCBP4/NUDT1/BLVRA/TRAF2/DHX34/FEN1/SMG5/IKBKE/TRAF5/GAS5/KCNQ1OT1/PON1/ACAT1/GSTZ1/MLYCD	15
BP	GO:0019835	cytolysis	3/275	25/18903	0.00552747	0.0492483	0.0409808	C8B/C6/C8A	3
BP	GO:0019985	translesion synthesis	3/275	25/18903	0.00552747	0.0492483	0.0409808	POLD1/DTL/PCLAF	3
BP	GO:0031145	anaphase-promoting complex-dependent catabolic process	3/275	25/18903	0.00552747	0.0492483	0.0409808	UBE2S/CDC20/PLK1	3
BP	GO:2000193	positive regulation of fatty acid transport	3/275	25/18903	0.00552747	0.0492483	0.0409808	ACSL1/CYP4F2/CYP4A11	3
BP	GO:0008206	bile acid metabolic process	4/275	49/18903	0.00555537	0.0493189	0.0410395	SLC27A5/SCP2/SLC27A2/CYP8B1	4
BP	GO:0008584	male gonad development	7/275	147/18903	0.00578863	0.0512055	0.0426094	MSH2/NUDT1/KIF18A/SOX9/HMGB2/FANCA/ESR1	7
BP	GO:0061458	reproductive system development	11/275	310/18903	0.0059091	0.0520845	0.0433408	MSH2/NUDT1/KIF18A/SOX9/RBP4/BRCA2/HMGB2/FANCA/FANCG/GNRH1/ESR1	11
BP	GO:0046546	development of primary male sexual characteristics	7/275	148/18903	0.00600261	0.0527204	0.04387	MSH2/NUDT1/KIF18A/SOX9/HMGB2/FANCA/ESR1	7
BP	GO:0007064	mitotic sister chromatid cohesion	3/275	26/18903	0.00618204	0.0536171	0.0446161	CDC20/SGO1/CDCA5	3
BP	GO:0051307	meiotic chromosome separation	3/275	26/18903	0.00618204	0.0536171	0.0446161	TTK/EME1/EME2	3
BP	GO:2000001	regulation of DNA damage checkpoint	3/275	26/18903	0.00618204	0.0536171	0.0446161	RAD51/WDR76/BRCA2	3
BP	GO:2001020	regulation of response to DNA damage stimulus	11/275	312/18903	0.0061916	0.0536171	0.0446161	RAD51/WDR76/NSD2/KMT5C/BRCA2/CHEK1/VPS72/ATAD5/FANCB/PARPBP/H2AX	11
BP	GO:0002824	positive regulation of adaptive immune response based on somatic recombination of immune receptors built from immunoglobulin superfamily domains	6/275	114/18903	0.00646846	0.0558187	0.0464481	MSH2/NSD2/HPX/TRAF2/KMT5C/ATAD5	6
BP	GO:0010833	telomere maintenance via telomere lengthening	5/275	81/18903	0.00655299	0.0563511	0.0468912	RAD51/NEK2/PIF1/CCT3/SMG5	5
BP	GO:0071478	cellular response to radiation	8/275	189/18903	0.00657606	0.0563532	0.0468929	RAD51/POLD1/BRCA2/CHEK1/CDC25A/RHNO1/H2AX/BLM	8
BP	GO:0009081	branched-chain amino acid metabolic process	3/275	27/18903	0.00688095	0.0585593	0.0487286	ECHS1/ACAT1/IVD	3
BP	GO:0042730	fibrinolysis	3/275	27/18903	0.00688095	0.0585593	0.0487286	PLG/SERPING1/KLKB1	3
BP	GO:0006094	gluconeogenesis	5/275	83/18903	0.00725455	0.0613159	0.0510225	RBP4/ZNF692/CLK2/PCK2/GPD1	5
BP	GO:0031507	heterochromatin formation	5/275	83/18903	0.00725455	0.0613159	0.0510225	EZH2/LMNB1/BEND3/L3MBTL1/KCNQ1OT1	5
BP	GO:0006778	porphyrin-containing compound metabolic process	4/275	53/18903	0.007339	0.0613988	0.0510915	BLVRA/HPX/PPOX/FLVCR1	4
BP	GO:0007140	male meiotic nuclear division	4/275	53/18903	0.007339	0.0613988	0.0510915	KIF18A/BRCA2/HSF2BP/FANCA	4
BP	GO:0032210	regulation of telomere maintenance via telomerase	4/275	53/18903	0.007339	0.0613988	0.0510915	NEK2/PIF1/CCT3/SMG5	4
BP	GO:0009416	response to light stimulus	11/275	321/18903	0.00759677	0.0633407	0.0527073	POLD1/MSH2/CEP250/BRCA2/DTL/CHEK1/CDC25A/PCLAF/FEN1/RHNO1/TTC36	11
BP	GO:0031397	negative regulation of protein ubiquitination	5/275	84/18903	0.00762427	0.0633559	0.05272	CDC20/BUB1B/MAD2L1/PRR7/TTC36	5
BP	GO:0051293	establishment of spindle localization	4/275	54/18903	0.00783729	0.0646904	0.0538305	SPDL1/NDC80/MAD2L1/PLK1	4
BP	GO:0072698	protein localization to microtubule cytoskeleton	4/275	54/18903	0.00783729	0.0646904	0.0538305	TTK/CEP72/CEP250/CEP131	4
BP	GO:0002455	humoral immune response mediated by circulating immunoglobulin	6/275	119/18903	0.00792886	0.0650114	0.0540976	HPX/EXO1/C8B/C6/SERPING1/C8A	6
BP	GO:0002708	positive regulation of lymphocyte mediated immunity	6/275	119/18903	0.00792886	0.0650114	0.0540976	MSH2/NSD2/HPX/TRAF2/KMT5C/ATAD5	6
BP	GO:0000281	mitotic cytokinesis	5/275	85/18903	0.0080069	0.0654339	0.0544491	BIRC5/KIF20A/STMN1/CDCA8/PLK1	5
BP	GO:0002821	positive regulation of adaptive immune response	6/275	120/18903	0.00824722	0.0671754	0.0558983	MSH2/NSD2/HPX/TRAF2/KMT5C/ATAD5	6
BP	GO:0019319	hexose biosynthetic process	5/275	86/18903	0.00840266	0.0682164	0.0567645	RBP4/ZNF692/CLK2/PCK2/GPD1	5
BP	GO:0046394	carboxylic acid biosynthetic process	11/275	326/18903	0.00847834	0.0686051	0.057088	SLC27A5/HAO1/MLYCD/ACADL/SCP2/SLC27A2/CYP4A22/CYP8B1/ACSM5/ACSM2A/CYP4A11	11
BP	GO:0015911	long-chain fatty acid import across plasma membrane	2/275	10/18903	0.00878577	0.069055	0.0574624	SLC27A5/ACSL1	2
BP	GO:0048304	positive regulation of isotype switching to IgG isotypes	2/275	10/18903	0.00878577	0.069055	0.0574624	MSH2/ATAD5	2
BP	GO:0060068	vagina development	2/275	10/18903	0.00878577	0.069055	0.0574624	RBP4/ESR1	2
BP	GO:0097267	omega-hydroxylase P450 pathway	2/275	10/18903	0.00878577	0.069055	0.0574624	CYP4F2/CYP4A11	2
BP	GO:0098532	histone H3-K27 trimethylation	2/275	10/18903	0.00878577	0.069055	0.0574624	EZH2/BEND3	2
BP	GO:1901523	icosanoid catabolic process	2/275	10/18903	0.00878577	0.069055	0.0574624	CYP4F2/CYP4A11	2
BP	GO:1902224	ketone body metabolic process	2/275	10/18903	0.00878577	0.069055	0.0574624	ACAT1/SLC27A5	2
BP	GO:1902412	regulation of mitotic cytokinesis	2/275	10/18903	0.00878577	0.069055	0.0574624	BIRC5/CDCA8	2
BP	GO:1904779	regulation of protein localization to centrosome	2/275	10/18903	0.00878577	0.069055	0.0574624	CEP72/CEP250	2
BP	GO:0016053	organic acid biosynthetic process	11/275	328/18903	0.00885242	0.069358	0.0577145	SLC27A5/HAO1/MLYCD/ACADL/SCP2/SLC27A2/CYP4A22/CYP8B1/ACSM5/ACSM2A/CYP4A11	11
BP	GO:0002312	B cell activation involved in immune response	5/275	88/18903	0.00923446	0.0721223	0.0600147	MSH2/NSD2/KMT5C/EXO1/ATAD5	5
BP	GO:0070534	protein K63-linked ubiquitination	4/275	57/18903	0.00946399	0.0736818	0.0613125	UBE2T/UBE2S/TRAF2/TRAF5	4
BP	GO:0046660	female sex differentiation	6/275	124/18903	0.00961286	0.0746055	0.0620811	RBP4/BRCA2/FANCA/FANCG/GNRH1/ESR1	6
BP	GO:0040029	epigenetic regulation of gene expression	7/275	163/18903	0.00996852	0.0771232	0.0641762	EZH2/LMNB1/CHEK1/VPS72/BEND3/L3MBTL1/KCNQ1OT1	7
BP	GO:0044380	protein localization to cytoskeleton	4/275	58/18903	0.0100514	0.0775211	0.0645072	TTK/CEP72/CEP250/CEP131	4
BP	GO:0046364	monosaccharide biosynthetic process	5/275	90/18903	0.0101213	0.0776661	0.0646279	RBP4/ZNF692/CLK2/PCK2/GPD1	5
BP	GO:1902042	negative regulation of extrinsic apoptotic signaling pathway via death domain receptors	3/275	31/18903	0.0101331	0.0776661	0.0646279	ARHGEF2/PEA15/HMGB2	3
BP	GO:0033865	nucleoside bisphosphate metabolic process	6/275	126/18903	0.0103529	0.0785476	0.0653614	ACAT1/MLYCD/GLYAT/ACSL1/ACSM5/ACSM2A	6
BP	GO:0033875	ribonucleoside bisphosphate metabolic process	6/275	126/18903	0.0103529	0.0785476	0.0653614	ACAT1/MLYCD/GLYAT/ACSL1/ACSM5/ACSM2A	6
BP	GO:0034032	purine nucleoside bisphosphate metabolic process	6/275	126/18903	0.0103529	0.0785476	0.0653614	ACAT1/MLYCD/GLYAT/ACSL1/ACSM5/ACSM2A	6
BP	GO:1901605	alpha-amino acid metabolic process	8/275	205/18903	0.0104745	0.0785476	0.0653614	ACAT1/GSTZ1/HAO1/IVD/GLYAT/MAT1A/GLYATL1/TTC36	8
BP	GO:0070828	heterochromatin organization	5/275	91/18903	0.010586	0.0785476	0.0653614	EZH2/LMNB1/BEND3/L3MBTL1/KCNQ1OT1	5
BP	GO:0022412	cellular process involved in reproduction in multicellular organism	13/275	430/18903	0.0106015	0.0785476	0.0653614	NDC80/MSH2/TTK/KIF18A/BRCA2/CEP131/CCNB2/HSF2BP/PYGO2/HMGB2/PLK1/FANCA/FANCG	13
BP	GO:0033869	nucleoside bisphosphate catabolic process	2/275	11/18903	0.0106357	0.0785476	0.0653614	ACAT1/MLYCD	2
BP	GO:0034031	ribonucleoside bisphosphate catabolic process	2/275	11/18903	0.0106357	0.0785476	0.0653614	ACAT1/MLYCD	2
BP	GO:0034034	purine nucleoside bisphosphate catabolic process	2/275	11/18903	0.0106357	0.0785476	0.0653614	ACAT1/MLYCD	2
BP	GO:0051256	mitotic spindle midzone assembly	2/275	11/18903	0.0106357	0.0785476	0.0653614	BIRC5/CDCA8	2
BP	GO:0072711	cellular response to hydroxyurea	2/275	11/18903	0.0106357	0.0785476	0.0653614	RAD51/BLM	2
BP	GO:0090657	telomeric loop disassembly	2/275	11/18903	0.0106357	0.0785476	0.0653614	XRCC3/BLM	2
BP	GO:0051653	spindle localization	4/275	59/18903	0.0106618	0.0785476	0.0653614	SPDL1/NDC80/MAD2L1/PLK1	4
BP	GO:0008156	negative regulation of DNA replication	3/275	32/18903	0.0110631	0.08078	0.0672191	BRCA2/CDT1/BLM	3
BP	GO:0051443	positive regulation of ubiquitin-protein transferase activity	3/275	32/18903	0.0110631	0.08078	0.0672191	UBE2S/CDC20/PLK1	3
BP	GO:0071539	protein localization to centrosome	3/275	32/18903	0.0110631	0.08078	0.0672191	CEP72/CEP250/CEP131	3
BP	GO:0045814	negative regulation of gene expression, epigenetic	5/275	93/18903	0.0115586	0.084149	0.0700225	EZH2/LMNB1/BEND3/L3MBTL1/KCNQ1OT1	5
BP	GO:1903320	regulation of protein modification by small protein conjugation or removal	9/275	252/18903	0.0117638	0.0853917	0.0710565	UBE2S/CDC20/FANCI/BUB1B/MAD2L1/PLK1/MTBP/PRR7/TTC36	9
BP	GO:1904356	regulation of telomere maintenance via telomere lengthening	4/275	61/18903	0.0119535	0.0865139	0.0719904	NEK2/PIF1/CCT3/SMG5	4
BP	GO:0090169	regulation of spindle assembly	3/275	33/18903	0.0120407	0.0866371	0.0720929	CENPJ/KIF15/PLK1	3
BP	GO:2000191	regulation of fatty acid transport	3/275	33/18903	0.0120407	0.0866371	0.0720929	ACSL1/CYP4F2/CYP4A11	3
BP	GO:0000245	spliceosomal complex assembly	5/275	95/18903	0.0125903	0.0886328	0.0737536	SNRPB/SF3B4/SRSF12/SNRPE/KHDC4	5
BP	GO:0032465	regulation of cytokinesis	5/275	95/18903	0.0125903	0.0886328	0.0737536	BIRC5/KIF20A/CDCA8/BRCA2/PLK1	5
BP	GO:0006282	regulation of DNA repair	8/275	212/18903	0.0126344	0.0886328	0.0737536	RAD51/NSD2/KMT5C/CHEK1/VPS72/FANCB/PARPBP/H2AX	8
BP	GO:0000022	mitotic spindle elongation	2/275	12/18903	0.0126413	0.0886328	0.0737536	BIRC5/CDCA8	2
BP	GO:0033540	fatty acid beta-oxidation using acyl-CoA oxidase	2/275	12/18903	0.0126413	0.0886328	0.0737536	EHHADH/SCP2	2
BP	GO:0038183	bile acid signaling pathway	2/275	12/18903	0.0126413	0.0886328	0.0737536	SLC10A1/CYP8B1	2
BP	GO:0060736	prostate gland growth	2/275	12/18903	0.0126413	0.0886328	0.0737536	SOX9/ESR1	2
BP	GO:0072710	response to hydroxyurea	2/275	12/18903	0.0126413	0.0886328	0.0737536	RAD51/BLM	2
BP	GO:0090435	protein localization to nuclear envelope	2/275	12/18903	0.0126413	0.0886328	0.0737536	LMNB1/PLK1	2
BP	GO:0046661	male sex differentiation	7/275	171/18903	0.0127336	0.0890271	0.0740816	MSH2/NUDT1/KIF18A/SOX9/HMGB2/FANCA/ESR1	7
BP	GO:1905508	protein localization to microtubule organizing center	3/275	34/18903	0.0130665	0.0910962	0.0758034	CEP72/CEP250/CEP131	3
BP	GO:1903321	negative regulation of protein modification by small protein conjugation or removal	5/275	96/18903	0.0131288	0.0912727	0.0759502	CDC20/BUB1B/MAD2L1/PRR7/TTC36	5
BP	GO:0050891	multicellular organismal water homeostasis	4/275	64/18903	0.0140722	0.0975569	0.0811795	STMN1/TMEM79/CYP4F2/CYP4A11	4
BP	GO:0006691	leukotriene metabolic process	3/275	35/18903	0.0141406	0.0977564	0.0813455	ABCC10/CYP4F2/CYP4A11	3
BP	GO:0022900	electron transport chain	7/275	176/18903	0.0147197	0.101092	0.0841212	CCNB1/POLG2/HSD17B6/ALDH2/DMGDH/GPD1/ETFDH	7
BP	GO:0072330	monocarboxylic acid biosynthetic process	8/275	218/18903	0.014732	0.101092	0.0841212	SLC27A5/MLYCD/ACADL/SCP2/SLC27A2/CYP8B1/ACSM5/ACSM2A	8
BP	GO:0045815	epigenetic maintenance of chromatin in transcription-competent conformation	2/275	13/18903	0.0147976	0.101092	0.0841212	CHEK1/VPS72	2
BP	GO:0090235	regulation of metaphase plate congression	2/275	13/18903	0.0147976	0.101092	0.0841212	BIRC5/CDCA8	2
BP	GO:0033013	tetrapyrrole metabolic process	4/275	65/18903	0.0148279	0.101092	0.0841212	BLVRA/HPX/PPOX/FLVCR1	4
BP	GO:0002377	immunoglobulin production	8/275	219/18903	0.0151048	0.102696	0.0854558	MSH2/NSD2/HPX/TRAF2/KMT5C/RBP4/EXO1/ATAD5	8
BP	GO:0046320	regulation of fatty acid oxidation	3/275	36/18903	0.0152634	0.103489	0.0861161	SOX9/MLYCD/ACADL	3
BP	GO:0006879	cellular iron ion homeostasis	4/275	66/18903	0.0156088	0.105541	0.0878234	HPX/FLVCR1/BOLA2/BOLA2B	4
BP	GO:0015908	fatty acid transport	5/275	101/18903	0.016055	0.108262	0.0900874	SLC27A5/SLC27A2/ACSL1/CYP4F2/CYP4A11	5
BP	GO:0006734	NADH metabolic process	3/275	37/18903	0.0164352	0.110094	0.0916119	FOXK1/PCK2/GPD1	3
BP	GO:0071312	cellular response to alkaloid	3/275	37/18903	0.0164352	0.110094	0.0916119	RAD51/CHEK1/BLM	3
BP	GO:0016573	histone acetylation	7/275	180/18903	0.0164606	0.110094	0.0916119	NAA40/BRCA2/CHEK1/VPS72/PYGO2/YEATS2/BEND3	7
BP	GO:0002705	positive regulation of leukocyte mediated immunity	6/275	140/18903	0.0166999	0.111393	0.0926928	MSH2/NSD2/HPX/TRAF2/KMT5C/ATAD5	6
BP	GO:0007100	mitotic centrosome separation	2/275	14/18903	0.0170998	0.111942	0.09315	NEK2/CHEK1	2
BP	GO:0010587	miRNA catabolic process	2/275	14/18903	0.0170998	0.111942	0.09315	GAS5/KCNQ1OT1	2
BP	GO:0035563	positive regulation of chromatin binding	2/275	14/18903	0.0170998	0.111942	0.09315	PYGO2/CDT1	2
BP	GO:0045842	positive regulation of mitotic metaphase/anaphase transition	2/275	14/18903	0.0170998	0.111942	0.09315	DLGAP5/CDT1	2
BP	GO:0048302	regulation of isotype switching to IgG isotypes	2/275	14/18903	0.0170998	0.111942	0.09315	MSH2/ATAD5	2
BP	GO:0051231	spindle elongation	2/275	14/18903	0.0170998	0.111942	0.09315	BIRC5/CDCA8	2
BP	GO:0051255	spindle midzone assembly	2/275	14/18903	0.0170998	0.111942	0.09315	BIRC5/CDCA8	2
BP	GO:0007004	telomere maintenance via telomerase	4/275	69/18903	0.0181048	0.117586	0.0978463	NEK2/PIF1/CCT3/SMG5	4
BP	GO:0030104	water homeostasis	4/275	69/18903	0.0181048	0.117586	0.0978463	STMN1/TMEM79/CYP4F2/CYP4A11	4
BP	GO:0061180	mammary gland epithelium development	4/275	69/18903	0.0181048	0.117586	0.0978463	BRCA2/PYGO2/IQGAP3/ESR1	4
BP	GO:0018205	peptidyl-lysine modification	12/275	414/18903	0.0185685	0.119982	0.0998399	EZH2/NSD2/NAA40/KMT5C/BRCA2/P3H4/CHEK1/VPS72/PYGO2/YEATS2/BEND3/DHPS	12
BP	GO:0008585	female gonad development	5/275	105/18903	0.0186869	0.119982	0.0998399	BRCA2/FANCA/FANCG/GNRH1/ESR1	5
BP	GO:1905952	regulation of lipid localization	7/275	185/18903	0.0188357	0.119982	0.0998399	IKBKE/PON1/SCP2/ACSL1/CYP8B1/CYP4F2/CYP4A11	7
BP	GO:0032373	positive regulation of sterol transport	3/275	39/18903	0.018926	0.119982	0.0998399	PON1/SCP2/CYP8B1	3
BP	GO:0032376	positive regulation of cholesterol transport	3/275	39/18903	0.018926	0.119982	0.0998399	PON1/SCP2/CYP8B1	3
BP	GO:0044273	sulfur compound catabolic process	3/275	39/18903	0.018926	0.119982	0.0998399	ACAT1/MLYCD/MAT1A	3
BP	GO:1902373	negative regulation of mRNA catabolic process	4/275	70/18903	0.0189887	0.119982	0.0998399	TRAF2/DHX34/IKBKE/TRAF5	4
BP	GO:0002449	lymphocyte mediated immunity	11/275	367/18903	0.0190203	0.119982	0.0998399	MSH2/NSD2/HPX/TRAF2/KMT5C/EXO1/ATAD5/C8B/C6/SERPING1/C8A	11
BP	GO:0018393	internal peptidyl-lysine acetylation	7/275	186/18903	0.0193381	0.119982	0.0998399	NAA40/BRCA2/CHEK1/VPS72/PYGO2/YEATS2/BEND3	7
BP	GO:2001252	positive regulation of chromosome organization	5/275	106/18903	0.0193866	0.119982	0.0998399	NCAPG/NEK2/CCT3/CDT1/FEN1	5
BP	GO:0000212	meiotic spindle organization	2/275	15/18903	0.0195432	0.119982	0.0998399	NDC80/CCNB2	2
BP	GO:0001977	renal system process involved in regulation of blood volume	2/275	15/18903	0.0195432	0.119982	0.0998399	CYP4F2/CYP4A11	2
BP	GO:0006570	tyrosine metabolic process	2/275	15/18903	0.0195432	0.119982	0.0998399	GSTZ1/TTC36	2
BP	GO:0014029	neural crest formation	2/275	15/18903	0.0195432	0.119982	0.0998399	TCOF1/SOX9	2
BP	GO:0016446	somatic hypermutation of immunoglobulin genes	2/275	15/18903	0.0195432	0.119982	0.0998399	MSH2/EXO1	2
BP	GO:0034310	primary alcohol catabolic process	2/275	15/18903	0.0195432	0.119982	0.0998399	HAO1/ALDH2	2
BP	GO:0042182	ketone catabolic process	2/275	15/18903	0.0195432	0.119982	0.0998399	HSD17B6/CYP4F2	2
BP	GO:0046322	negative regulation of fatty acid oxidation	2/275	15/18903	0.0195432	0.119982	0.0998399	SOX9/ACADL	2
BP	GO:0048291	isotype switching to IgG isotypes	2/275	15/18903	0.0195432	0.119982	0.0998399	MSH2/ATAD5	2
BP	GO:0051299	centrosome separation	2/275	15/18903	0.0195432	0.119982	0.0998399	NEK2/CHEK1	2
BP	GO:0051791	medium-chain fatty acid metabolic process	2/275	15/18903	0.0195432	0.119982	0.0998399	CYP4A22/CYP4A11	2
BP	GO:1902101	positive regulation of metaphase/anaphase transition of cell cycle	2/275	15/18903	0.0195432	0.119982	0.0998399	DLGAP5/CDT1	2
BP	GO:0006473	protein acetylation	8/275	230/18903	0.019669	0.120454	0.100233	NAT9/NAA40/BRCA2/CHEK1/VPS72/PYGO2/YEATS2/BEND3	8
BP	GO:0002700	regulation of production of molecular mediator of immune response	7/275	187/18903	0.0198498	0.12126	0.100904	MSH2/NSD2/HPX/TRAF2/KMT5C/RBP4/ATAD5	7
BP	GO:0046700	heterocycle catabolic process	13/275	468/18903	0.0199986	0.121868	0.101409	PCBP4/NUDT1/BLVRA/TRAF2/DHX34/FEN1/SMG5/IKBKE/TRAF5/GAS5/KCNQ1OT1/ACAT1/MLYCD	13
BP	GO:0031111	negative regulation of microtubule polymerization or depolymerization	3/275	40/18903	0.0202455	0.122766	0.102157	TPX2/ARHGEF2/STMN1	3
BP	GO:0071392	cellular response to estradiol stimulus	3/275	40/18903	0.0202455	0.122766	0.102157	KIF18A/H2AZ1/ESR1	3
BP	GO:0006006	glucose metabolic process	7/275	188/18903	0.0203709	0.122922	0.102287	RBP4/FOXK1/ZNF692/CLK2/PCK2/MLYCD/GPD1	7
BP	GO:0006475	internal protein amino acid acetylation	7/275	188/18903	0.0203709	0.122922	0.102287	NAA40/BRCA2/CHEK1/VPS72/PYGO2/YEATS2/BEND3	7
BP	GO:0034308	primary alcohol metabolic process	5/275	108/18903	0.0208371	0.125429	0.104373	RBP4/HSD17B6/HAO1/ALDH2/GPD1	5
BP	GO:0046545	development of primary female sexual characteristics	5/275	109/18903	0.0215882	0.129476	0.10774	BRCA2/FANCA/FANCG/GNRH1/ESR1	5
BP	GO:0019432	triglyceride biosynthetic process	3/275	41/18903	0.0216143	0.129476	0.10774	PCK2/ACSL1/MOGAT2	3
BP	GO:0002460	adaptive immune response based on somatic recombination of immune receptors built from immunoglobulin superfamily domains	11/275	375/18903	0.0218881	0.130312	0.108435	MSH2/NSD2/HPX/TRAF2/KMT5C/EXO1/ATAD5/C8B/C6/SERPING1/C8A	11
BP	GO:0002566	somatic diversification of immune receptors via somatic mutation	2/275	16/18903	0.0221234	0.130312	0.108435	MSH2/EXO1	2
BP	GO:0006266	DNA ligation	2/275	16/18903	0.0221234	0.130312	0.108435	RAD51/LIG1	2
BP	GO:0006544	glycine metabolic process	2/275	16/18903	0.0221234	0.130312	0.108435	HAO1/GLYAT	2
BP	GO:0023035	CD40 signaling pathway	2/275	16/18903	0.0221234	0.130312	0.108435	FANCD2/FANCA	2
BP	GO:0051447	negative regulation of meiotic cell cycle	2/275	16/18903	0.0221234	0.130312	0.108435	TTK/FBXO43	2
BP	GO:0097428	protein maturation by iron-sulfur cluster transfer	2/275	16/18903	0.0221234	0.130312	0.108435	BOLA2/BOLA2B	2
BP	GO:0043967	histone H4 acetylation	4/275	74/18903	0.022789	0.133913	0.111432	NAA40/BRCA2/VPS72/BEND3	4
BP	GO:0007099	centriole replication	3/275	42/18903	0.0230326	0.135022	0.112355	WDR62/CEP72/CENPJ	3
BP	GO:0034655	nucleobase-containing compound catabolic process	12/275	428/18903	0.0233323	0.136455	0.113548	PCBP4/NUDT1/TRAF2/DHX34/FEN1/SMG5/IKBKE/TRAF5/GAS5/KCNQ1OT1/ACAT1/MLYCD	12
BP	GO:0006278	RNA-templated DNA biosynthetic process	4/275	75/18903	0.0238062	0.138897	0.11558	NEK2/PIF1/CCT3/SMG5	4
BP	GO:0045445	myoblast differentiation	5/275	112/18903	0.0239465	0.139387	0.115987	PITX1/BCL9/SOX9/EID2B/PLG	5
BP	GO:0006284	base-excision repair	3/275	43/18903	0.0245003	0.142274	0.11839	POLD1/LIG1/FEN1	3
BP	GO:0009063	cellular amino acid catabolic process	5/275	113/18903	0.024768	0.142878	0.118892	ECHS1/ACAT1/GSTZ1/IVD/MAT1A	5
BP	GO:0061640	cytoskeleton-dependent cytokinesis	5/275	113/18903	0.024768	0.142878	0.118892	BIRC5/KIF20A/STMN1/CDCA8/PLK1	5
BP	GO:0006577	amino-acid betaine metabolic process	2/275	17/18903	0.0248358	0.142878	0.118892	ACADL/DMGDH	2
BP	GO:0070200	establishment of protein localization to telomere	2/275	17/18903	0.0248358	0.142878	0.118892	BRCA2/CCT3	2
BP	GO:0071214	cellular response to abiotic stimulus	10/275	335/18903	0.0253205	0.144991	0.120651	RAD51/POLD1/ARHGEF2/SOX9/BRCA2/CHEK1/CDC25A/RHNO1/H2AX/BLM	10
BP	GO:0104004	cellular response to environmental stimulus	10/275	335/18903	0.0253205	0.144991	0.120651	RAD51/POLD1/ARHGEF2/SOX9/BRCA2/CHEK1/CDC25A/RHNO1/H2AX/BLM	10
BP	GO:0018394	peptidyl-lysine acetylation	7/275	197/18903	0.025496	0.145658	0.121206	NAA40/BRCA2/CHEK1/VPS72/PYGO2/YEATS2/BEND3	7
BP	GO:0042771	intrinsic apoptotic signaling pathway in response to DNA damage by p53 class mediator	3/275	44/18903	0.0260174	0.147871	0.123047	MSH2/BRCA2/ATAD5	3
BP	GO:0032368	regulation of lipid transport	6/275	155/18903	0.0260345	0.147871	0.123047	PON1/SCP2/ACSL1/CYP8B1/CYP4F2/CYP4A11	6
BP	GO:0006520	cellular amino acid metabolic process	9/275	289/18903	0.0260631	0.147871	0.123047	ECHS1/ACAT1/GSTZ1/HAO1/IVD/GLYAT/MAT1A/GLYATL1/TTC36	9
BP	GO:0006790	sulfur compound metabolic process	10/275	338/18903	0.026704	0.151121	0.125752	ACAT1/GSTZ1/MLYCD/GLYAT/MAT1A/ACSL1/BOLA2/BOLA2B/ACSM5/ACSM2A	10
BP	GO:0034728	nucleosome organization	6/275	156/18903	0.0267585	0.151121	0.125752	SOX9/CHAF1B/VPS72/HMGB2/CHAF1A/H2AX	6
BP	GO:0035384	thioester biosynthetic process	3/275	45/18903	0.0275838	0.151451	0.126026	ACAT1/MLYCD/ACSL1	3
BP	GO:0071616	acyl-CoA biosynthetic process	3/275	45/18903	0.0275838	0.151451	0.126026	ACAT1/MLYCD/ACSL1	3
BP	GO:0000712	resolution of meiotic recombination intermediates	2/275	18/18903	0.027676	0.151451	0.126026	EME1/EME2	2
BP	GO:0006085	acetyl-CoA biosynthetic process	2/275	18/18903	0.027676	0.151451	0.126026	ACAT1/MLYCD	2
BP	GO:0006957	complement activation, alternative pathway	2/275	18/18903	0.027676	0.151451	0.126026	C8B/C8A	2
BP	GO:0007289	spermatid nucleus differentiation	2/275	18/18903	0.027676	0.151451	0.126026	PYGO2/HMGB2	2
BP	GO:0030540	female genitalia development	2/275	18/18903	0.027676	0.151451	0.126026	RBP4/ESR1	2
BP	GO:0042402	cellular biogenic amine catabolic process	2/275	18/18903	0.027676	0.151451	0.126026	DHPS/DMGDH	2
BP	GO:0051782	negative regulation of cell division	2/275	18/18903	0.027676	0.151451	0.126026	ORC6/BLM	2
BP	GO:0051917	regulation of fibrinolysis	2/275	18/18903	0.027676	0.151451	0.126026	PLG/KLKB1	2
BP	GO:0060602	branch elongation of an epithelium	2/275	18/18903	0.027676	0.151451	0.126026	SOX9/ESR1	2
BP	GO:0070734	histone H3-K27 methylation	2/275	18/18903	0.027676	0.151451	0.126026	EZH2/BEND3	2
BP	GO:1902001	fatty acid transmembrane transport	2/275	18/18903	0.027676	0.151451	0.126026	SLC27A5/ACSL1	2
BP	GO:2001224	positive regulation of neuron migration	2/275	18/18903	0.027676	0.151451	0.126026	WDR62/ARHGEF2	2
BP	GO:0051261	protein depolymerization	5/275	118/18903	0.0291465	0.158936	0.132254	TPX2/ARHGEF2/STMN1/KIF18A/KIF2C	5
BP	GO:0098534	centriole assembly	3/275	46/18903	0.0291994	0.158936	0.132254	WDR62/CEP72/CENPJ	3
BP	GO:0042440	pigment metabolic process	4/275	80/18903	0.0293014	0.158936	0.132254	BLVRA/HPX/PPOX/FLVCR1	4
BP	GO:0051865	protein autoubiquitination	4/275	80/18903	0.0293014	0.158936	0.132254	RAD51/UBE2T/TRAF2/BRCA2	4
BP	GO:0120254	olefinic compound metabolic process	6/275	160/18903	0.0297879	0.161221	0.134156	RBP4/HSD17B6/SCP2/CYP4A22/CYP4F2/CYP4A11	6
BP	GO:0000082	G1/S transition of mitotic cell cycle	8/275	250/18903	0.0303485	0.163895	0.136381	GTSE1/RBL1/CDKN3/EZH2/CENPJ/CDC25A/MTBP/IQGAP3	8
BP	GO:0009148	pyrimidine nucleoside triphosphate biosynthetic process	2/275	19/18903	0.0306399	0.16439	0.136793	UCK2/DTYMK	2
BP	GO:0019373	epoxygenase P450 pathway	2/275	19/18903	0.0306399	0.16439	0.136793	CYP4F2/CYP4A11	2
BP	GO:2000042	negative regulation of double-strand break repair via homologous recombination	2/275	19/18903	0.0306399	0.16439	0.136793	FANCB/PARPBP	2
BP	GO:2001222	regulation of neuron migration	3/275	47/18903	0.0308642	0.165234	0.137495	WDR62/ARHGEF2/GNRH1	3
BP	GO:0006401	RNA catabolic process	9/275	299/18903	0.0314434	0.16797	0.139772	PCBP4/TRAF2/DHX34/FEN1/SMG5/IKBKE/TRAF5/GAS5/KCNQ1OT1	9
BP	GO:1902369	negative regulation of RNA catabolic process	4/275	82/18903	0.0316926	0.168936	0.140576	TRAF2/DHX34/IKBKE/TRAF5	4
BP	GO:0006334	nucleosome assembly	5/275	121/18903	0.031994	0.170175	0.141607	SOX9/CHAF1B/HMGB2/CHAF1A/H2AX	5
BP	GO:0032892	positive regulation of organic acid transport	3/275	48/18903	0.0325778	0.172907	0.143881	ACSL1/CYP4F2/CYP4A11	3
BP	GO:0006071	glycerol metabolic process	2/275	20/18903	0.0337232	0.177082	0.147355	PCK2/MOGAT2	2
BP	GO:0008340	determination of adult lifespan	2/275	20/18903	0.0337232	0.177082	0.147355	MSH2/RAD54B	2
BP	GO:0009310	amine catabolic process	2/275	20/18903	0.0337232	0.177082	0.147355	DHPS/DMGDH	2
BP	GO:0036260	RNA capping	2/275	20/18903	0.0337232	0.177082	0.147355	SNRPB/SNRPE	2
BP	GO:0072234	metanephric nephron tubule development	2/275	20/18903	0.0337232	0.177082	0.147355	SOX9/ACAT1	2
BP	GO:0030261	chromosome condensation	3/275	49/18903	0.0343401	0.179178	0.149099	NCAPG/CDCA5/PLK1	3
BP	GO:0046460	neutral lipid biosynthetic process	3/275	49/18903	0.0343401	0.179178	0.149099	PCK2/ACSL1/MOGAT2	3
BP	GO:0046463	acylglycerol biosynthetic process	3/275	49/18903	0.0343401	0.179178	0.149099	PCK2/ACSL1/MOGAT2	3
BP	GO:0030195	negative regulation of blood coagulation	3/275	50/18903	0.0361509	0.187438	0.155972	PLG/SERPING1/KLKB1	3
BP	GO:0045737	positive regulation of cyclin-dependent protein serine/threonine kinase activity	3/275	50/18903	0.0361509	0.187438	0.155972	CKS2/CCNB1/CKS1B	3
BP	GO:1902041	regulation of extrinsic apoptotic signaling pathway via death domain receptors	3/275	50/18903	0.0361509	0.187438	0.155972	ARHGEF2/PEA15/HMGB2	3
BP	GO:0007252	I-kappaB phosphorylation	2/275	21/18903	0.0369218	0.190236	0.1583	TRAF2/IKBKE	2
BP	GO:0032305	positive regulation of icosanoid secretion	2/275	21/18903	0.0369218	0.190236	0.1583	CYP4F2/CYP4A11	2
BP	GO:0043651	linoleic acid metabolic process	2/275	21/18903	0.0369218	0.190236	0.1583	CYP4A22/CYP4A11	2
BP	GO:0000387	spliceosomal snRNP assembly	3/275	51/18903	0.03801	0.195028	0.162288	SNRPB/SRSF12/SNRPE	3
BP	GO:1900047	negative regulation of hemostasis	3/275	51/18903	0.03801	0.195028	0.162288	PLG/SERPING1/KLKB1	3
BP	GO:0031110	regulation of microtubule polymerization or depolymerization	4/275	87/18903	0.0381591	0.195387	0.162586	TPX2/ARHGEF2/STMN1/SKA3	4
BP	GO:0055072	iron ion homeostasis	4/275	88/18903	0.0395364	0.202021	0.168106	HPX/FLVCR1/BOLA2/BOLA2B	4
BP	GO:0007129	homologous chromosome pairing at meiosis	3/275	52/18903	0.039917	0.202637	0.168619	PSMC3IP/P3H4/FANCD2	3
BP	GO:0019400	alditol metabolic process	2/275	22/18903	0.0402318	0.202637	0.168619	PCK2/MOGAT2	2
BP	GO:0023019	signal transduction involved in regulation of gene expression	2/275	22/18903	0.0402318	0.202637	0.168619	TRAF2/TRAF5	2
BP	GO:0030277	maintenance of gastrointestinal epithelium	2/275	22/18903	0.0402318	0.202637	0.168619	SOX9/RBP4	2
BP	GO:0032303	regulation of icosanoid secretion	2/275	22/18903	0.0402318	0.202637	0.168619	CYP4F2/CYP4A11	2
BP	GO:0046597	negative regulation of viral entry into host cell	2/275	22/18903	0.0402318	0.202637	0.168619	TRIM11/TRIM59	2
BP	GO:0060065	uterus development	2/275	22/18903	0.0402318	0.202637	0.168619	RBP4/ESR1	2
BP	GO:0034644	cellular response to UV	4/275	89/18903	0.0409419	0.205793	0.171246	POLD1/CHEK1/CDC25A/RHNO1	4
BP	GO:0034968	histone lysine methylation	5/275	130/18903	0.0415536	0.208443	0.173451	EZH2/NSD2/KMT5C/PYGO2/BEND3	5
BP	GO:0035518	histone H2A monoubiquitination	2/275	23/18903	0.0436493	0.214842	0.178775	RAD51/BRCA2	2
BP	GO:0035561	regulation of chromatin binding	2/275	23/18903	0.0436493	0.214842	0.178775	PYGO2/CDT1	2
BP	GO:0043968	histone H2A acetylation	2/275	23/18903	0.0436493	0.214842	0.178775	NAA40/VPS72	2
BP	GO:0048025	negative regulation of mRNA splicing, via spliceosome	2/275	23/18903	0.0436493	0.214842	0.178775	PCBP4/SRSF12	2
BP	GO:0060965	negative regulation of miRNA-mediated gene silencing	2/275	23/18903	0.0436493	0.214842	0.178775	KCNQ1OT1/ESR1	2
BP	GO:0072170	metanephric tubule development	2/275	23/18903	0.0436493	0.214842	0.178775	SOX9/ACAT1	2
BP	GO:0072243	metanephric nephron epithelium development	2/275	23/18903	0.0436493	0.214842	0.178775	SOX9/ACAT1	2
BP	GO:0097164	ammonium ion metabolic process	2/275	23/18903	0.0436493	0.214842	0.178775	ALDH2/DMGDH	2
BP	GO:1901673	regulation of mitotic spindle assembly	2/275	23/18903	0.0436493	0.214842	0.178775	KIF15/PLK1	2
BP	GO:0050819	negative regulation of coagulation	3/275	54/18903	0.0438737	0.214842	0.178775	PLG/SERPING1/KLKB1	3
BP	GO:0072523	purine-containing compound catabolic process	3/275	54/18903	0.0438737	0.214842	0.178775	NUDT1/ACAT1/MLYCD	3
BP	GO:1904031	positive regulation of cyclin-dependent protein kinase activity	3/275	54/18903	0.0438737	0.214842	0.178775	CKS2/CCNB1/CKS1B	3
BP	GO:0016570	histone modification	12/275	474/18903	0.0453309	0.221538	0.184347	RAD51/EZH2/NSD2/NAA40/KMT5C/BRCA2/CHEK1/VPS72/PYGO2/HDAC11/YEATS2/BEND3	12
BP	GO:0043543	protein acylation	8/275	272/18903	0.0460821	0.224764	0.187032	NAT9/NAA40/BRCA2/CHEK1/VPS72/PYGO2/YEATS2/BEND3	8
BP	GO:0003091	renal water homeostasis	2/275	24/18903	0.0471705	0.22669	0.188634	CYP4F2/CYP4A11	2
BP	GO:0007097	nuclear migration	2/275	24/18903	0.0471705	0.22669	0.188634	LMNB1/TMEM201	2
BP	GO:0060149	negative regulation of post-transcriptional gene silencing	2/275	24/18903	0.0471705	0.22669	0.188634	KCNQ1OT1/ESR1	2
BP	GO:0060967	negative regulation of gene silencing by RNA	2/275	24/18903	0.0471705	0.22669	0.188634	KCNQ1OT1/ESR1	2
BP	GO:0070193	synaptonemal complex organization	2/275	24/18903	0.0471705	0.22669	0.188634	P3H4/PLK1	2
BP	GO:1900369	negative regulation of post-transcriptional gene silencing by RNA	2/275	24/18903	0.0471705	0.22669	0.188634	KCNQ1OT1/ESR1	2
BP	GO:1903902	positive regulation of viral life cycle	2/275	24/18903	0.0471705	0.22669	0.188634	TRIM11/KPNA2	2
BP	GO:0002706	regulation of lymphocyte mediated immunity	6/275	179/18903	0.0472117	0.22669	0.188634	MSH2/NSD2/HPX/TRAF2/KMT5C/ATAD5	6
BP	GO:0042908	xenobiotic transport	3/275	56/18903	0.0480184	0.229669	0.191114	ABCC5/ABCC10/SLC22A1	3
BP	GO:0071715	icosanoid transport	3/275	56/18903	0.0480184	0.229669	0.191114	ABCC10/CYP4F2/CYP4A11	3
BP	GO:1901606	alpha-amino acid catabolic process	4/275	95/18903	0.0499635	0.238315	0.198308	ACAT1/GSTZ1/IVD/MAT1A	4
BP	GO:0002822	regulation of adaptive immune response based on somatic recombination of immune receptors built from immunoglobulin superfamily domains	6/275	182/18903	0.0504368	0.238315	0.198308	MSH2/NSD2/HPX/TRAF2/KMT5C/ATAD5	6
BP	GO:0019318	hexose metabolic process	7/275	229/18903	0.0506584	0.238315	0.198308	RBP4/FOXK1/ZNF692/CLK2/PCK2/MLYCD/GPD1	7
BP	GO:0071902	positive regulation of protein serine/threonine kinase activity	7/275	229/18903	0.0506584	0.238315	0.198308	EZH2/CKS2/TRAF2/CCNB1/SPATC1L/CKS1B/ACSL1	7
BP	GO:0003071	renal system process involved in regulation of systemic arterial blood pressure	2/275	25/18903	0.0507916	0.238315	0.198308	CYP4F2/CYP4A11	2
BP	GO:0009147	pyrimidine nucleoside triphosphate metabolic process	2/275	25/18903	0.0507916	0.238315	0.198308	UCK2/DTYMK	2
BP	GO:0045662	negative regulation of myoblast differentiation	2/275	25/18903	0.0507916	0.238315	0.198308	SOX9/EID2B	2
BP	GO:0050686	negative regulation of mRNA processing	2/275	25/18903	0.0507916	0.238315	0.198308	PCBP4/SRSF12	2
BP	GO:0051446	positive regulation of meiotic cell cycle	2/275	25/18903	0.0507916	0.238315	0.198308	CDC25C/CDC25A	2
BP	GO:0060575	intestinal epithelial cell differentiation	2/275	25/18903	0.0507916	0.238315	0.198308	CBFA2T2/SOX9	2
BP	GO:0010876	lipid localization	12/275	483/18903	0.0509101	0.238418	0.198393	ABCC10/RBP4/IKBKE/PON1/SLC27A5/SLC10A1/SCP2/SLC27A2/ACSL1/CYP8B1/CYP4F2/CYP4A11	12
BP	GO:0030879	mammary gland development	5/275	138/18903	0.0513572	0.240056	0.199756	SOX9/BRCA2/PYGO2/IQGAP3/ESR1	5
BP	GO:0071466	cellular response to xenobiotic stimulus	6/275	183/18903	0.0515411	0.24046	0.200093	ABCC5/MCM7/SLC10A1/GLYAT/ACSL1/CYP4F2	6
BP	GO:0001541	ovarian follicle development	3/275	58/18903	0.052348	0.242392	0.2017	FANCG/GNRH1/ESR1	3
BP	GO:0001961	positive regulation of cytokine-mediated signaling pathway	3/275	58/18903	0.052348	0.242392	0.2017	HPX/TRAF2/IKBKE	3
BP	GO:0006826	iron ion transport	3/275	58/18903	0.052348	0.242392	0.2017	HPX/ABCC5/FLVCR1	3
BP	GO:0019369	arachidonic acid metabolic process	3/275	58/18903	0.052348	0.242392	0.2017	CYP4A22/CYP4F2/CYP4A11	3
BP	GO:0006869	lipid transport	11/275	433/18903	0.0527883	0.243973	0.203016	ABCC10/RBP4/PON1/SLC27A5/SLC10A1/SCP2/SLC27A2/ACSL1/CYP8B1/CYP4F2/CYP4A11	11
BP	GO:0044843	cell cycle G1/S phase transition	8/275	280/18903	0.0529237	0.244141	0.203156	GTSE1/RBL1/CDKN3/EZH2/CENPJ/CDC25A/MTBP/IQGAP3	8
BP	GO:0060740	prostate gland epithelium morphogenesis	2/275	26/18903	0.054509	0.250518	0.208463	SOX9/ESR1	2
BP	GO:1903901	negative regulation of viral life cycle	2/275	26/18903	0.054509	0.250518	0.208463	TRIM11/TRIM59	2
BP	GO:0000910	cytokinesis	6/275	187/18903	0.0561058	0.257377	0.21417	BIRC5/KIF20A/STMN1/CDCA8/BRCA2/PLK1	6
BP	GO:0043279	response to alkaloid	4/275	99/18903	0.0565363	0.258871	0.215413	RAD51/CHEK1/PEA15/BLM	4
BP	GO:0033866	nucleoside bisphosphate biosynthetic process	3/275	60/18903	0.0568594	0.25891	0.215445	ACAT1/MLYCD/ACSL1	3
BP	GO:0034030	ribonucleoside bisphosphate biosynthetic process	3/275	60/18903	0.0568594	0.25891	0.215445	ACAT1/MLYCD/ACSL1	3
BP	GO:0034033	purine nucleoside bisphosphate biosynthetic process	3/275	60/18903	0.0568594	0.25891	0.215445	ACAT1/MLYCD/ACSL1	3
BP	GO:0003401	axis elongation	2/275	27/18903	0.0583193	0.26313	0.218957	SOX9/ESR1	2
BP	GO:0007026	negative regulation of microtubule depolymerization	2/275	27/18903	0.0583193	0.26313	0.218957	TPX2/ARHGEF2	2
BP	GO:0061436	establishment of skin barrier	2/275	27/18903	0.0583193	0.26313	0.218957	STMN1/TMEM79	2
BP	GO:0070199	establishment of protein localization to chromosome	2/275	27/18903	0.0583193	0.26313	0.218957	BRCA2/CCT3	2
BP	GO:0072207	metanephric epithelium development	2/275	27/18903	0.0583193	0.26313	0.218957	SOX9/ACAT1	2
BP	GO:0048255	mRNA stabilization	3/275	61/18903	0.0591821	0.266536	0.221791	TRAF2/IKBKE/TRAF5	3
BP	GO:0018022	peptidyl-lysine methylation	5/275	144/18903	0.0595255	0.267594	0.222671	EZH2/NSD2/KMT5C/PYGO2/BEND3	5
BP	GO:0032204	regulation of telomere maintenance	4/275	101/18903	0.0599887	0.269186	0.223996	NEK2/PIF1/CCT3/SMG5	4
BP	GO:0008630	intrinsic apoptotic signaling pathway in response to DNA damage	4/275	102/18903	0.0617561	0.276613	0.230177	MSH2/BRCA2/ATAD5/IKBKE	4
BP	GO:0007141	male meiosis I	2/275	28/18903	0.0622189	0.276678	0.23023	BRCA2/HSF2BP	2
BP	GO:0033119	negative regulation of RNA splicing	2/275	28/18903	0.0622189	0.276678	0.23023	PCBP4/SRSF12	2
BP	GO:0051647	nucleus localization	2/275	28/18903	0.0622189	0.276678	0.23023	LMNB1/TMEM201	2
BP	GO:0060512	prostate gland morphogenesis	2/275	28/18903	0.0622189	0.276678	0.23023	SOX9/ESR1	2
BP	GO:0048144	fibroblast proliferation	4/275	103/18903	0.0635508	0.282092	0.234736	CKS2/CCNB1/CKS1B/ESR1	4
BP	GO:0070542	response to fatty acid	3/275	63/18903	0.0639593	0.283396	0.235821	SOX9/PON1/ACSL1	3
BP	GO:0006641	triglyceride metabolic process	4/275	104/18903	0.0653726	0.289139	0.2406	SLC27A5/PCK2/ACSL1/MOGAT2	4
BP	GO:0010458	exit from mitosis	2/275	29/18903	0.0662044	0.291772	0.242791	UBE2S/CDCA5	2
BP	GO:2001032	regulation of double-strand break repair via nonhomologous end joining	2/275	29/18903	0.0662044	0.291772	0.242791	NSD2/KMT5C	2
BP	GO:0030010	establishment of cell polarity	5/275	150/18903	0.0683922	0.300877	0.250367	SPDL1/NDC80/MAD2L1/PLK1/FBF1	5
BP	GO:0000209	protein polyubiquitination	7/275	246/18903	0.0688028	0.301294	0.250714	UBE2T/UBE2S/TRAF2/DTL/RUSC1/TRAF5/TTC36	7
BP	GO:0060760	positive regulation of response to cytokine stimulus	3/275	65/18903	0.0689088	0.301294	0.250714	HPX/TRAF2/IKBKE	3
BP	GO:1905515	non-motile cilium assembly	3/275	65/18903	0.0689088	0.301294	0.250714	CEP250/CEP131/CENPJ	3
BP	GO:0006958	complement activation, classical pathway	4/275	106/18903	0.0690974	0.301294	0.250714	C8B/C6/SERPING1/C8A	4
BP	GO:0022600	digestive system process	4/275	106/18903	0.0690974	0.301294	0.250714	SOX9/RBP4/MOGAT2/CYP8B1	4
BP	GO:0002819	regulation of adaptive immune response	6/275	198/18903	0.0698791	0.301622	0.250987	MSH2/NSD2/HPX/TRAF2/KMT5C/ATAD5	6
BP	GO:0031330	negative regulation of cellular catabolic process	7/275	247/18903	0.0699772	0.301622	0.250987	TRAF2/DHX34/FOXK1/HP/IKBKE/TRAF5/TTC36	7
BP	GO:0008209	androgen metabolic process	2/275	30/18903	0.0702725	0.301622	0.250987	HSD17B6/ESR1	2
BP	GO:0009072	aromatic amino acid family metabolic process	2/275	30/18903	0.0702725	0.301622	0.250987	GSTZ1/TTC36	2
BP	GO:0016226	iron-sulfur cluster assembly	2/275	30/18903	0.0702725	0.301622	0.250987	BOLA2/BOLA2B	2
BP	GO:0031163	metallo-sulfur cluster assembly	2/275	30/18903	0.0702725	0.301622	0.250987	BOLA2/BOLA2B	2
BP	GO:0070198	protein localization to chromosome, telomeric region	2/275	30/18903	0.0702725	0.301622	0.250987	BRCA2/CCT3	2
BP	GO:0070979	protein K11-linked ubiquitination	2/275	30/18903	0.0702725	0.301622	0.250987	UBE2T/UBE2S	2
BP	GO:0071480	cellular response to gamma radiation	2/275	30/18903	0.0702725	0.301622	0.250987	RAD51/H2AX	2
BP	GO:0010906	regulation of glucose metabolic process	4/275	107/18903	0.0710001	0.304216	0.253146	FOXK1/ZNF692/CLK2/MLYCD	4
BP	GO:0005996	monosaccharide metabolic process	7/275	248/18903	0.0711636	0.304388	0.253289	RBP4/FOXK1/ZNF692/CLK2/PCK2/MLYCD/GPD1	7
BP	GO:0006303	double-strand break repair via nonhomologous end joining	3/275	67/18903	0.0740265	0.312894	0.260367	NSD2/KMT5C/HMGB2	3
BP	GO:0015909	long-chain fatty acid transport	3/275	67/18903	0.0740265	0.312894	0.260367	SLC27A5/SLC27A2/ACSL1	3
BP	GO:0031638	zymogen activation	3/275	67/18903	0.0740265	0.312894	0.260367	HP/F9/KLKB1	3
BP	GO:0035019	somatic stem cell population maintenance	3/275	67/18903	0.0740265	0.312894	0.260367	BCL9/SOX9/VPS72	3
BP	GO:0000002	mitochondrial genome maintenance	2/275	31/18903	0.0744201	0.312894	0.260367	PIF1/POLG2	2
BP	GO:0006506	GPI anchor biosynthetic process	2/275	31/18903	0.0744201	0.312894	0.260367	PIGU/PIGC	2
BP	GO:0006783	heme biosynthetic process	2/275	31/18903	0.0744201	0.312894	0.260367	PPOX/FLVCR1	2
BP	GO:0015721	bile acid and bile salt transport	2/275	31/18903	0.0744201	0.312894	0.260367	SLC27A5/SLC10A1	2
BP	GO:0031114	regulation of microtubule depolymerization	2/275	31/18903	0.0744201	0.312894	0.260367	TPX2/ARHGEF2	2
BP	GO:0033561	regulation of water loss via skin	2/275	31/18903	0.0744201	0.312894	0.260367	STMN1/TMEM79	2
BP	GO:1902808	positive regulation of cell cycle G1/S phase transition	3/275	68/18903	0.0766471	0.321709	0.267702	EZH2/CENPJ/MTBP	3
BP	GO:0002443	leukocyte mediated immunity	11/275	463/18903	0.0767863	0.321746	0.267733	MSH2/NSD2/HPX/TRAF2/KMT5C/EXO1/ATAD5/C8B/C6/SERPING1/C8A	11
BP	GO:0006221	pyrimidine nucleotide biosynthetic process	2/275	32/18903	0.0786439	0.325659	0.270989	UCK2/DTYMK	2
BP	GO:0006335	DNA replication-dependent chromatin assembly	2/275	32/18903	0.0786439	0.325659	0.270989	CHAF1B/CHAF1A	2
BP	GO:0006505	GPI anchor metabolic process	2/275	32/18903	0.0786439	0.325659	0.270989	PIGU/PIGC	2
BP	GO:0010669	epithelial structure maintenance	2/275	32/18903	0.0786439	0.325659	0.270989	SOX9/RBP4	2
BP	GO:0033522	histone H2A ubiquitination	2/275	32/18903	0.0786439	0.325659	0.270989	RAD51/BRCA2	2
BP	GO:0040020	regulation of meiotic nuclear division	2/275	32/18903	0.0786439	0.325659	0.270989	CDC20/FBXO43	2
BP	GO:0051642	centrosome localization	2/275	32/18903	0.0786439	0.325659	0.270989	DLGAP5/MAD2L1	2
BP	GO:0018107	peptidyl-threonine phosphorylation	4/275	111/18903	0.0788759	0.326073	0.271334	TTK/CHEK1/PLK1/TTC36	4
BP	GO:0030193	regulation of blood coagulation	3/275	70/18903	0.082009	0.337893	0.28117	PLG/SERPING1/KLKB1	3
BP	GO:0043489	RNA stabilization	3/275	70/18903	0.082009	0.337893	0.28117	TRAF2/IKBKE/TRAF5	3
BP	GO:0006084	acetyl-CoA metabolic process	2/275	33/18903	0.0829408	0.34003	0.282947	ACAT1/MLYCD	2
BP	GO:0042219	cellular modified amino acid catabolic process	2/275	33/18903	0.0829408	0.34003	0.282947	ACADL/DMGDH	2
BP	GO:0061842	microtubule organizing center localization	2/275	33/18903	0.0829408	0.34003	0.282947	DLGAP5/MAD2L1	2
BP	GO:0006479	protein methylation	6/275	208/18903	0.0839516	0.343034	0.285447	EZH2/NSD2/SNRPB/KMT5C/PYGO2/BEND3	6
BP	GO:0008213	protein alkylation	6/275	208/18903	0.0839516	0.343034	0.285447	EZH2/NSD2/SNRPB/KMT5C/PYGO2/BEND3	6
BP	GO:0045732	positive regulation of protein catabolic process	6/275	209/18903	0.0854394	0.348536	0.290026	CDC20/SOX9/DTL/LPCAT1/PLK1/DET1	6
BP	GO:0033559	unsaturated fatty acid metabolic process	4/275	115/18903	0.087168	0.354401	0.294906	SCP2/CYP4A22/CYP4F2/CYP4A11	4
BP	GO:0032212	positive regulation of telomere maintenance via telomerase	2/275	34/18903	0.087308	0.354401	0.294906	NEK2/CCT3	2
BP	GO:2000780	negative regulation of double-strand break repair	2/275	34/18903	0.087308	0.354401	0.294906	FANCB/PARPBP	2
BP	GO:1900046	regulation of hemostasis	3/275	72/18903	0.087528	0.354711	0.295164	PLG/SERPING1/KLKB1	3
BP	GO:0002699	positive regulation of immune effector process	7/275	261/18903	0.0876718	0.354712	0.295164	MSH2/NSD2/HPX/TRAF2/KMT5C/RBP4/ATAD5	7
BP	GO:0006066	alcohol metabolic process	9/275	367/18903	0.0889054	0.359114	0.298828	RBP4/PON1/HSD17B6/PCK2/HAO1/ALDH2/ACADL/MOGAT2/GPD1	9
BP	GO:0001824	blastocyst development	4/275	116/18903	0.0893047	0.35955	0.29919	GINS1/NEK2/BRCA2/CHEK1	4
BP	GO:0046916	cellular transition metal ion homeostasis	4/275	116/18903	0.0893047	0.35955	0.29919	HPX/FLVCR1/BOLA2/BOLA2B	4
BP	GO:0042246	tissue regeneration	3/275	73/18903	0.090345	0.363146	0.302182	EZH2/BCL9/PLG	3
BP	GO:0006779	porphyrin-containing compound biosynthetic process	2/275	35/18903	0.0917424	0.366969	0.305364	PPOX/FLVCR1	2
BP	GO:0010390	histone monoubiquitination	2/275	35/18903	0.0917424	0.366969	0.305364	RAD51/BRCA2	2
BP	GO:0033014	tetrapyrrole biosynthetic process	2/275	35/18903	0.0917424	0.366969	0.305364	PPOX/FLVCR1	2
BP	GO:2000628	regulation of miRNA metabolic process	3/275	74/18903	0.0931994	0.372194	0.309712	SOX9/GAS5/KCNQ1OT1	3
BP	GO:0006805	xenobiotic metabolic process	4/275	118/18903	0.0936531	0.373402	0.310717	ABCC5/GLYAT/ACSL1/CYP4F2	4
BP	GO:0051098	regulation of binding	9/275	372/18903	0.0946671	0.376836	0.313575	STMN1/NEK2/HJURP/PYGO2/HMGB2/PLK1/CDT1/PON1/TTC36	9
BP	GO:0031398	positive regulation of protein ubiquitination	4/275	119/18903	0.0958645	0.37943	0.315733	UBE2S/CDC20/FANCI/PLK1	4
BP	GO:0032890	regulation of organic acid transport	3/275	75/18903	0.0960908	0.37943	0.315733	ACSL1/CYP4F2/CYP4A11	3
BP	GO:0050818	regulation of coagulation	3/275	75/18903	0.0960908	0.37943	0.315733	PLG/SERPING1/KLKB1	3
BP	GO:0045589	regulation of regulatory T cell differentiation	2/275	36/18903	0.0962411	0.37943	0.315733	FANCD2/FANCA	2
BP	GO:0045738	negative regulation of DNA repair	2/275	36/18903	0.0962411	0.37943	0.315733	FANCB/PARPBP	2
BP	GO:1903580	positive regulation of ATP metabolic process	2/275	36/18903	0.0962411	0.37943	0.315733	BEND3/GPD1	2
BP	GO:0016571	histone methylation	5/275	167/18903	0.0972329	0.382729	0.318478	EZH2/NSD2/KMT5C/PYGO2/BEND3	5
BP	GO:0018210	peptidyl-threonine modification	4/275	120/18903	0.0981003	0.385528	0.320807	TTK/CHEK1/PLK1/TTC36	4
BP	GO:0042180	cellular ketone metabolic process	6/275	218/18903	0.099479	0.390325	0.324799	SOX9/HSD17B6/MLYCD/ACADL/GPD1/CYP4F2	6
BP	GO:0032355	response to estradiol	4/275	121/18903	0.10036	0.391776	0.326007	EZH2/KIF18A/H2AZ1/ESR1	4
BP	GO:0051101	regulation of DNA binding	4/275	121/18903	0.10036	0.391776	0.326007	NEK2/HJURP/HMGB2/CDT1	4
BP	GO:0008202	steroid metabolic process	8/275	323/18903	0.100515	0.391776	0.326007	PON1/HSD17B6/SLC27A5/ESR1/ACADL/SCP2/SLC27A2/CYP8B1	8
BP	GO:0072528	pyrimidine-containing compound biosynthetic process	2/275	37/18903	0.100801	0.391776	0.326007	UCK2/DTYMK	2
BP	GO:1904358	positive regulation of telomere maintenance via telomere lengthening	2/275	37/18903	0.100801	0.391776	0.326007	NEK2/CCT3	2
BP	GO:2000279	negative regulation of DNA biosynthetic process	2/275	37/18903	0.100801	0.391776	0.326007	PIF1/CHEK1	2
BP	GO:0015849	organic acid transport	8/275	324/18903	0.10184	0.395191	0.328849	ABCC5/SLC36A1/SLC27A5/SLC10A1/SLC27A2/ACSL1/CYP4F2/CYP4A11	8
BP	GO:0022904	respiratory electron transport chain	4/275	122/18903	0.102644	0.397687	0.330925	CCNB1/POLG2/GPD1/ETFDH	4
BP	GO:0071482	cellular response to light stimulus	4/275	123/18903	0.104952	0.404003	0.336181	POLD1/CHEK1/CDC25A/RHNO1	4
BP	GO:0043966	histone H3 acetylation	3/275	78/18903	0.10498	0.404003	0.336181	BRCA2/CHEK1/YEATS2	3
BP	GO:0061045	negative regulation of wound healing	3/275	78/18903	0.10498	0.404003	0.336181	PLG/SERPING1/KLKB1	3
BP	GO:0007020	microtubule nucleation	2/275	38/18903	0.105421	0.404003	0.336181	TPX2/CENPJ	2
BP	GO:0035337	fatty-acyl-CoA metabolic process	2/275	38/18903	0.105421	0.404003	0.336181	ACSL1/ACSM2A	2
BP	GO:0045652	regulation of megakaryocyte differentiation	2/275	38/18903	0.105421	0.404003	0.336181	HMGB2/L3MBTL1	2
BP	GO:0098926	postsynaptic signal transduction	2/275	38/18903	0.105421	0.404003	0.336181	KPNA2/PRR7	2
BP	GO:0000377	RNA splicing, via transesterification reactions with bulged adenosine as nucleophile	8/275	329/18903	0.108613	0.414553	0.344959	PCBP4/DDX39A/SNRPB/SF3B4/SRSF12/SCNM1/SNRPE/KHDC4	8
BP	GO:0000398	mRNA splicing, via spliceosome	8/275	329/18903	0.108613	0.414553	0.344959	PCBP4/DDX39A/SNRPB/SF3B4/SRSF12/SCNM1/SNRPE/KHDC4	8
BP	GO:0072331	signal transduction by p53 class mediator	5/275	173/18903	0.108677	0.414553	0.344959	GTSE1/MSH2/BRCA2/CHEK1/ATAD5	5
BP	GO:0043403	skeletal muscle tissue regeneration	2/275	39/18903	0.110096	0.416744	0.346783	EZH2/BCL9	2
BP	GO:0045066	regulatory T cell differentiation	2/275	39/18903	0.110096	0.416744	0.346783	FANCD2/FANCA	2
BP	GO:0045922	negative regulation of fatty acid metabolic process	2/275	39/18903	0.110096	0.416744	0.346783	SOX9/ACADL	2
BP	GO:0070316	regulation of G0 to G1 transition	2/275	39/18903	0.110096	0.416744	0.346783	CHEK1/RHNO1	2
BP	GO:1905168	positive regulation of double-strand break repair via homologous recombination	2/275	39/18903	0.110096	0.416744	0.346783	VPS72/FANCB	2
BP	GO:0048732	gland development	10/275	441/18903	0.111377	0.420949	0.350282	PITX1/EZH2/SOX9/BRCA2/CCNB2/PYGO2/IQGAP3/ACAT1/ESR1/PCK2	10
BP	GO:0006690	icosanoid metabolic process	4/275	126/18903	0.112016	0.422716	0.351752	ABCC10/CYP4A22/CYP4F2/CYP4A11	4
BP	GO:0009895	negative regulation of catabolic process	8/275	332/18903	0.112794	0.425	0.353653	TRAF2/DHX34/MAD2L1/FOXK1/HP/IKBKE/TRAF5/TTC36	8
BP	GO:0032371	regulation of sterol transport	3/275	81/18903	0.11418	0.427063	0.35537	PON1/SCP2/CYP8B1	3
BP	GO:0032374	regulation of cholesterol transport	3/275	81/18903	0.11418	0.427063	0.35537	PON1/SCP2/CYP8B1	3
BP	GO:0072332	intrinsic apoptotic signaling pathway by p53 class mediator	3/275	81/18903	0.11418	0.427063	0.35537	MSH2/BRCA2/ATAD5	3
BP	GO:0000375	RNA splicing, via transesterification reactions	8/275	333/18903	0.114206	0.427063	0.35537	PCBP4/DDX39A/SNRPB/SF3B4/SRSF12/SCNM1/SNRPE/KHDC4	8
BP	GO:0002440	production of molecular mediator of immune response	8/275	333/18903	0.114206	0.427063	0.35537	MSH2/NSD2/HPX/TRAF2/KMT5C/RBP4/EXO1/ATAD5	8
BP	GO:0000184	nuclear-transcribed mRNA catabolic process, nonsense-mediated decay	2/275	40/18903	0.114825	0.427433	0.355678	DHX34/SMG5	2
BP	GO:0045740	positive regulation of DNA replication	2/275	40/18903	0.114825	0.427433	0.355678	CDT1/ATAD5	2
BP	GO:1901998	toxin transport	2/275	40/18903	0.114825	0.427433	0.355678	CCT3/SLC22A1	2
BP	GO:0051099	positive regulation of binding	5/275	177/18903	0.116656	0.433595	0.360805	STMN1/PYGO2/HMGB2/CDT1/PON1	5
BP	GO:0045739	positive regulation of DNA repair	4/275	128/18903	0.11684	0.433626	0.360831	KMT5C/VPS72/FANCB/H2AX	4
BP	GO:2001021	negative regulation of response to DNA damage stimulus	3/275	82/18903	0.117312	0.434724	0.361745	ATAD5/FANCB/PARPBP	3
BP	GO:0006694	steroid biosynthetic process	5/275	178/18903	0.118693	0.439183	0.365455	HSD17B6/SLC27A5/SCP2/SLC27A2/CYP8B1	5
BP	GO:0009069	serine family amino acid metabolic process	2/275	41/18903	0.119605	0.440575	0.366613	HAO1/GLYAT	2
BP	GO:0045023	G0 to G1 transition	2/275	41/18903	0.119605	0.440575	0.366613	CHEK1/RHNO1	2
BP	GO:0045454	cell redox homeostasis	2/275	41/18903	0.119605	0.440575	0.366613	BOLA2/BOLA2B	2
BP	GO:0062012	regulation of small molecule metabolic process	8/275	339/18903	0.122883	0.451975	0.3761	SOX9/FOXK1/BEND3/ZNF692/CLK2/MLYCD/ACADL/GPD1	8
BP	GO:0050892	intestinal absorption	2/275	42/18903	0.124434	0.456998	0.380279	MOGAT2/CYP8B1	2
BP	GO:0098727	maintenance of cell number	5/275	181/18903	0.124905	0.458048	0.381153	EZH2/BCL9/SOX9/FANCD2/VPS72	5
BP	GO:0006639	acylglycerol metabolic process	4/275	132/18903	0.126754	0.462465	0.384829	SLC27A5/PCK2/ACSL1/MOGAT2	4
BP	GO:0006956	complement activation	4/275	132/18903	0.126754	0.462465	0.384829	C8B/C6/SERPING1/C8A	4
BP	GO:0008625	extrinsic apoptotic signaling pathway via death domain receptors	3/275	85/18903	0.126898	0.462465	0.384829	ARHGEF2/PEA15/HMGB2	3
BP	GO:0046785	microtubule polymerization	3/275	85/18903	0.126898	0.462465	0.384829	TPX2/STMN1/CENPJ	3
BP	GO:0007163	establishment or maintenance of cell polarity	6/275	234/18903	0.127234	0.462465	0.384829	SPDL1/NDC80/KIF2C/MAD2L1/PLK1/FBF1	6
BP	GO:0071356	cellular response to tumor necrosis factor	6/275	234/18903	0.127234	0.462465	0.384829	ARHGEF2/TRAF2/TRAIP/TRAF5/PCK2/GPD1	6
BP	GO:0006638	neutral lipid metabolic process	4/275	133/18903	0.129286	0.467696	0.389181	SLC27A5/PCK2/ACSL1/MOGAT2	4
BP	GO:0009154	purine ribonucleotide catabolic process	2/275	43/18903	0.129308	0.467696	0.389181	ACAT1/MLYCD	2
BP	GO:0071364	cellular response to epidermal growth factor stimulus	2/275	43/18903	0.129308	0.467696	0.389181	SOX9/MCM7	2
BP	GO:0046486	glycerolipid metabolic process	9/275	399/18903	0.129431	0.467696	0.389181	PIGU/PIGC/LPCAT1/PON1/SLC27A5/PCK2/ACSL1/MOGAT2/GPD1	9
BP	GO:0046942	carboxylic acid transport	7/275	290/18903	0.131594	0.468015	0.389447	ABCC5/SLC36A1/ABCC10/SLC27A5/SLC10A1/CYP4F2/CYP4A11	7
BP	GO:2000045	regulation of G1/S transition of mitotic cell cycle	5/275	185/18903	0.133417	0.468015	0.389447	GTSE1/RBL1/EZH2/CENPJ/MTBP	5
BP	GO:2000134	negative regulation of G1/S transition of mitotic cell cycle	3/275	87/18903	0.13344	0.468015	0.389447	GTSE1/RBL1/EZH2	3
BP	GO:2000243	positive regulation of reproductive process	3/275	87/18903	0.13344	0.468015	0.389447	SOX9/CDC25C/CDC25A	3
BP	GO:0045840	positive regulation of mitotic nuclear division	2/275	44/18903	0.134227	0.468015	0.389447	DLGAP5/CDT1	2
BP	GO:0015850	organic hydroxy compound transport	7/275	292/18903	0.134969	0.468015	0.389447	RBP4/PON1/SLC27A5/SLC10A1/SCP2/SLC22A1/CYP8B1	7
BP	GO:0006109	regulation of carbohydrate metabolic process	5/275	186/18903	0.135585	0.468015	0.389447	FOXK1/ZNF692/CLK2/MLYCD/GPD1	5
BP	GO:0000098	sulfur amino acid catabolic process	1/275	10/18903	0.136346	0.468015	0.389447	MAT1A	1
BP	GO:0001547	antral ovarian follicle growth	1/275	10/18903	0.136346	0.468015	0.389447	ESR1	1
BP	GO:0003418	growth plate cartilage chondrocyte differentiation	1/275	10/18903	0.136346	0.468015	0.389447	SOX9	1
BP	GO:0006222	UMP biosynthetic process	1/275	10/18903	0.136346	0.468015	0.389447	UCK2	1
BP	GO:0006702	androgen biosynthetic process	1/275	10/18903	0.136346	0.468015	0.389447	HSD17B6	1
BP	GO:0007343	egg activation	1/275	10/18903	0.136346	0.468015	0.389447	WBP2NL	1
BP	GO:0016559	peroxisome fission	1/275	10/18903	0.136346	0.468015	0.389447	PEX11G	1
BP	GO:0030300	regulation of intestinal cholesterol absorption	1/275	10/18903	0.136346	0.468015	0.389447	CYP8B1	1
BP	GO:0030953	astral microtubule organization	1/275	10/18903	0.136346	0.468015	0.389447	CENPJ	1
BP	GO:0032380	regulation of intracellular sterol transport	1/275	10/18903	0.136346	0.468015	0.389447	SCP2	1
BP	GO:0032383	regulation of intracellular cholesterol transport	1/275	10/18903	0.136346	0.468015	0.389447	SCP2	1
BP	GO:0033314	mitotic DNA replication checkpoint signaling	1/275	10/18903	0.136346	0.468015	0.389447	TICRR	1
BP	GO:0036093	germ cell proliferation	1/275	10/18903	0.136346	0.468015	0.389447	FANCA	1
BP	GO:0036109	alpha-linolenic acid metabolic process	1/275	10/18903	0.136346	0.468015	0.389447	SCP2	1
BP	GO:0042939	tripeptide transport	1/275	10/18903	0.136346	0.468015	0.389447	ABCC5	1
BP	GO:0048241	epinephrine transport	1/275	10/18903	0.136346	0.468015	0.389447	SLC22A1	1
BP	GO:0048865	stem cell fate commitment	1/275	10/18903	0.136346	0.468015	0.389447	SOX9	1
BP	GO:0051660	establishment of centrosome localization	1/275	10/18903	0.136346	0.468015	0.389447	MAD2L1	1
BP	GO:0051974	negative regulation of telomerase activity	1/275	10/18903	0.136346	0.468015	0.389447	PIF1	1
BP	GO:0060502	epithelial cell proliferation involved in lung morphogenesis	1/275	10/18903	0.136346	0.468015	0.389447	SOX9	1
BP	GO:0060525	prostate glandular acinus development	1/275	10/18903	0.136346	0.468015	0.389447	ESR1	1
BP	GO:0071600	otic vesicle morphogenesis	1/275	10/18903	0.136346	0.468015	0.389447	SOX9	1
BP	GO:0150172	regulation of phosphatidylcholine metabolic process	1/275	10/18903	0.136346	0.468015	0.389447	LPCAT1	1
BP	GO:1901203	positive regulation of extracellular matrix assembly	1/275	10/18903	0.136346	0.468015	0.389447	SOX9	1
BP	GO:1904851	positive regulation of establishment of protein localization to telomere	1/275	10/18903	0.136346	0.468015	0.389447	CCT3	1
BP	GO:1990700	nucleolar chromatin organization	1/275	10/18903	0.136346	0.468015	0.389447	BEND3	1
BP	GO:2000048	negative regulation of cell-cell adhesion mediated by cadherin	1/275	10/18903	0.136346	0.468015	0.389447	PLG	1
BP	GO:2001054	negative regulation of mesenchymal cell apoptotic process	1/275	10/18903	0.136346	0.468015	0.389447	SOX9	1
BP	GO:2001269	positive regulation of cysteine-type endopeptidase activity involved in apoptotic signaling pathway	1/275	10/18903	0.136346	0.468015	0.389447	PRR7	1
BP	GO:2000781	positive regulation of double-strand break repair	3/275	88/18903	0.136754	0.468764	0.39007	KMT5C/VPS72/FANCB	3
BP	GO:0010799	regulation of peptidyl-threonine phosphorylation	2/275	45/18903	0.139187	0.472158	0.392894	PLK1/TTC36	2
BP	GO:0060964	regulation of miRNA-mediated gene silencing	2/275	45/18903	0.139187	0.472158	0.392894	KCNQ1OT1/ESR1	2
BP	GO:1903322	positive regulation of protein modification by small protein conjugation or removal	4/275	137/18903	0.139624	0.472158	0.392894	UBE2S/CDC20/FANCI/PLK1	4
BP	GO:0002703	regulation of leukocyte mediated immunity	6/275	241/18903	0.140445	0.472158	0.392894	MSH2/NSD2/HPX/TRAF2/KMT5C/ATAD5	6
BP	GO:0010586	miRNA metabolic process	3/275	90/18903	0.143466	0.472158	0.392894	SOX9/GAS5/KCNQ1OT1	3
BP	GO:0009259	ribonucleotide metabolic process	10/275	466/18903	0.143651	0.472158	0.392894	UCK2/FOXK1/BEND3/ACAT1/MLYCD/GLYAT/ACSL1/GPD1/ACSM5/ACSM2A	10
BP	GO:0002920	regulation of humoral immune response	2/275	46/18903	0.144187	0.472158	0.392894	HPX/SERPING1	2
BP	GO:0032467	positive regulation of cytokinesis	2/275	46/18903	0.144187	0.472158	0.392894	BIRC5/CDCA8	2
BP	GO:0046596	regulation of viral entry into host cell	2/275	46/18903	0.144187	0.472158	0.392894	TRIM11/TRIM59	2
BP	GO:0048806	genitalia development	2/275	46/18903	0.144187	0.472158	0.392894	RBP4/ESR1	2
BP	GO:0061013	regulation of mRNA catabolic process	5/275	190/18903	0.144411	0.472158	0.392894	PCBP4/TRAF2/DHX34/IKBKE/TRAF5	5
BP	GO:0007586	digestion	4/275	139/18903	0.144913	0.472158	0.392894	SOX9/RBP4/MOGAT2/CYP8B1	4
BP	GO:0097193	intrinsic apoptotic signaling pathway	7/275	298/18903	0.145347	0.472158	0.392894	MSH2/ARHGEF2/TRAF2/BRCA2/MELK/ATAD5/IKBKE	7
BP	GO:0008380	RNA splicing	10/275	469/18903	0.147821	0.472158	0.392894	PCBP4/DDX39A/SNRPB/SF3B4/SRSF12/SCNM1/SNRPE/TSEN54/KHDC4/CLK2	10
BP	GO:1901617	organic hydroxy compound biosynthetic process	6/275	245/18903	0.14827	0.472158	0.392894	SLC27A5/PCK2/ALDH2/SCP2/SLC27A2/CYP8B1	6
BP	GO:0009120	deoxyribonucleoside metabolic process	1/275	11/18903	0.148917	0.472158	0.392894	DTYMK	1
BP	GO:0009174	pyrimidine ribonucleoside monophosphate biosynthetic process	1/275	11/18903	0.148917	0.472158	0.392894	UCK2	1
BP	GO:0010248	establishment or maintenance of transmembrane electrochemical gradient	1/275	11/18903	0.148917	0.472158	0.392894	SLC22A1	1
BP	GO:0010739	positive regulation of protein kinase A signaling	1/275	11/18903	0.148917	0.472158	0.392894	SPATC1L	1
BP	GO:0010835	regulation of protein ADP-ribosylation	1/275	11/18903	0.148917	0.472158	0.392894	SPINDOC	1
BP	GO:0015808	L-alanine transport	1/275	11/18903	0.148917	0.472158	0.392894	SLC36A1	1
BP	GO:0015824	proline transport	1/275	11/18903	0.148917	0.472158	0.392894	SLC36A1	1
BP	GO:0015937	coenzyme A biosynthetic process	1/275	11/18903	0.148917	0.472158	0.392894	ACAT1	1
BP	GO:0021781	glial cell fate commitment	1/275	11/18903	0.148917	0.472158	0.392894	SOX9	1
BP	GO:0032377	regulation of intracellular lipid transport	1/275	11/18903	0.148917	0.472158	0.392894	SCP2	1
BP	GO:0034350	regulation of glial cell apoptotic process	1/275	11/18903	0.148917	0.472158	0.392894	TRAF2	1
BP	GO:0035112	genitalia morphogenesis	1/275	11/18903	0.148917	0.472158	0.392894	RBP4	1
BP	GO:0035524	proline transmembrane transport	1/275	11/18903	0.148917	0.472158	0.392894	SLC36A1	1
BP	GO:0042167	heme catabolic process	1/275	11/18903	0.148917	0.472158	0.392894	BLVRA	1
BP	GO:0042428	serotonin metabolic process	1/275	11/18903	0.148917	0.472158	0.392894	ALDH2	1
BP	GO:0045654	positive regulation of megakaryocyte differentiation	1/275	11/18903	0.148917	0.472158	0.392894	HMGB2	1
BP	GO:0046149	pigment catabolic process	1/275	11/18903	0.148917	0.472158	0.392894	BLVRA	1
BP	GO:0046501	protoporphyrinogen IX metabolic process	1/275	11/18903	0.148917	0.472158	0.392894	PPOX	1
BP	GO:0046940	nucleoside monophosphate phosphorylation	1/275	11/18903	0.148917	0.472158	0.392894	DTYMK	1
BP	GO:0051081	nuclear membrane disassembly	1/275	11/18903	0.148917	0.472158	0.392894	PLK1	1
BP	GO:0051610	serotonin uptake	1/275	11/18903	0.148917	0.472158	0.392894	SLC22A1	1
BP	GO:0052646	alditol phosphate metabolic process	1/275	11/18903	0.148917	0.472158	0.392894	GPD1	1
BP	GO:0060081	membrane hyperpolarization	1/275	11/18903	0.148917	0.472158	0.392894	KCTD7	1
BP	GO:0060174	limb bud formation	1/275	11/18903	0.148917	0.472158	0.392894	SOX9	1
BP	GO:0060433	bronchus development	1/275	11/18903	0.148917	0.472158	0.392894	SOX9	1
BP	GO:0060623	regulation of chromosome condensation	1/275	11/18903	0.148917	0.472158	0.392894	NCAPG	1
BP	GO:0060767	epithelial cell proliferation involved in prostate gland development	1/275	11/18903	0.148917	0.472158	0.392894	SOX9	1
BP	GO:0070203	regulation of establishment of protein localization to telomere	1/275	11/18903	0.148917	0.472158	0.392894	CCT3	1
BP	GO:0071313	cellular response to caffeine	1/275	11/18903	0.148917	0.472158	0.392894	CHEK1	1
BP	GO:0072173	metanephric tubule morphogenesis	1/275	11/18903	0.148917	0.472158	0.392894	SOX9	1
BP	GO:0072697	protein localization to cell cortex	1/275	11/18903	0.148917	0.472158	0.392894	PLK1	1
BP	GO:0075733	intracellular transport of virus	1/275	11/18903	0.148917	0.472158	0.392894	KPNA2	1
BP	GO:0090184	positive regulation of kidney development	1/275	11/18903	0.148917	0.472158	0.392894	SOX9	1
BP	GO:0106049	regulation of cellular response to osmotic stress	1/275	11/18903	0.148917	0.472158	0.392894	ARHGEF2	1
BP	GO:0110011	regulation of basement membrane organization	1/275	11/18903	0.148917	0.472158	0.392894	LAMC1	1
BP	GO:1902915	negative regulation of protein polyubiquitination	1/275	11/18903	0.148917	0.472158	0.392894	TTC36	1
BP	GO:1904729	regulation of intestinal lipid absorption	1/275	11/18903	0.148917	0.472158	0.392894	CYP8B1	1
BP	GO:1904869	regulation of protein localization to Cajal body	1/275	11/18903	0.148917	0.472158	0.392894	CCT3	1
BP	GO:1904871	positive regulation of protein localization to Cajal body	1/275	11/18903	0.148917	0.472158	0.392894	CCT3	1
BP	GO:1905634	regulation of protein localization to chromatin	1/275	11/18903	0.148917	0.472158	0.392894	CDCA5	1
BP	GO:2000622	regulation of nuclear-transcribed mRNA catabolic process, nonsense-mediated decay	1/275	11/18903	0.148917	0.472158	0.392894	DHX34	1
BP	GO:0051972	regulation of telomerase activity	2/275	47/18903	0.149223	0.472158	0.392894	NEK2/PIF1	2
BP	GO:0061647	histone H3-K9 modification	2/275	47/18903	0.149223	0.472158	0.392894	CHEK1/BEND3	2
BP	GO:0070849	response to epidermal growth factor	2/275	47/18903	0.149223	0.472158	0.392894	SOX9/MCM7	2
BP	GO:1900368	regulation of post-transcriptional gene silencing by RNA	2/275	47/18903	0.149223	0.472158	0.392894	KCNQ1OT1/ESR1	2
BP	GO:0001889	liver development	4/275	141/18903	0.15028	0.474284	0.394664	EZH2/SOX9/ACAT1/PCK2	4
BP	GO:0032434	regulation of proteasomal ubiquitin-dependent protein catabolic process	4/275	141/18903	0.15028	0.474284	0.394664	CDC20/PLK1/DET1/TTC36	4
BP	GO:0007018	microtubule-based movement	9/275	415/18903	0.152834	0.481731	0.40086	KIF20A/KIF18A/DLGAP5/CEP131/KIF2C/KIF15/TMEM201/KIFC1/DNAH14	9
BP	GO:0044070	regulation of anion transport	3/275	93/18903	0.153733	0.482025	0.401105	SLC10A1/CYP4F2/CYP4A11	3
BP	GO:0006402	mRNA catabolic process	6/275	248/18903	0.154266	0.482025	0.401105	PCBP4/TRAF2/DHX34/SMG5/IKBKE/TRAF5	6
BP	GO:0006195	purine nucleotide catabolic process	2/275	48/18903	0.154295	0.482025	0.401105	ACAT1/MLYCD	2
BP	GO:0032309	icosanoid secretion	2/275	48/18903	0.154295	0.482025	0.401105	CYP4F2/CYP4A11	2
BP	GO:0045981	positive regulation of nucleotide metabolic process	2/275	48/18903	0.154295	0.482025	0.401105	BEND3/GPD1	2
BP	GO:0060147	regulation of post-transcriptional gene silencing	2/275	48/18903	0.154295	0.482025	0.401105	KCNQ1OT1/ESR1	2
BP	GO:1900544	positive regulation of purine nucleotide metabolic process	2/275	48/18903	0.154295	0.482025	0.401105	BEND3/GPD1	2
BP	GO:0055076	transition metal ion homeostasis	4/275	143/18903	0.155722	0.4849	0.403498	HPX/FLVCR1/BOLA2/BOLA2B	4
BP	GO:0001655	urogenital system development	8/275	360/18903	0.155864	0.4849	0.403498	SOX9/RBP4/PYGO2/ANKS6/ACAT1/ESR1/CYP4A22/CYP4A11	8
BP	GO:0019693	ribose phosphate metabolic process	10/275	475/18903	0.156347	0.4849	0.403498	UCK2/FOXK1/BEND3/ACAT1/MLYCD/GLYAT/ACSL1/GPD1/ACSM5/ACSM2A	10
BP	GO:0032436	positive regulation of proteasomal ubiquitin-dependent protein catabolic process	3/275	94/18903	0.157206	0.4849	0.403498	CDC20/PLK1/DET1	3
BP	GO:1903035	negative regulation of response to wounding	3/275	94/18903	0.157206	0.4849	0.403498	PLG/SERPING1/KLKB1	3
BP	GO:0042176	regulation of protein catabolic process	8/275	361/18903	0.157531	0.4849	0.403498	CDC20/SOX9/DTL/LPCAT1/MAD2L1/PLK1/DET1/TTC36	8
BP	GO:0061008	hepaticobiliary system development	4/275	144/18903	0.15847	0.4849	0.403498	EZH2/SOX9/ACAT1/PCK2	4
BP	GO:0009261	ribonucleotide catabolic process	2/275	49/18903	0.159399	0.4849	0.403498	ACAT1/MLYCD	2
BP	GO:0034661	ncRNA catabolic process	2/275	49/18903	0.159399	0.4849	0.403498	GAS5/KCNQ1OT1	2
BP	GO:0001867	complement activation, lectin pathway	1/275	12/18903	0.161306	0.4849	0.403498	SERPING1	1
BP	GO:0006068	ethanol catabolic process	1/275	12/18903	0.161306	0.4849	0.403498	ALDH2	1
BP	GO:0010826	negative regulation of centrosome duplication	1/275	12/18903	0.161306	0.4849	0.403498	CCNF	1
BP	GO:0010992	ubiquitin recycling	1/275	12/18903	0.161306	0.4849	0.403498	UBE2S	1
BP	GO:0030397	membrane disassembly	1/275	12/18903	0.161306	0.4849	0.403498	PLK1	1
BP	GO:0032782	bile acid secretion	1/275	12/18903	0.161306	0.4849	0.403498	SLC10A1	1
BP	GO:0042416	dopamine biosynthetic process	1/275	12/18903	0.161306	0.4849	0.403498	ALDH2	1
BP	GO:0042447	hormone catabolic process	1/275	12/18903	0.161306	0.4849	0.403498	HSD17B6	1
BP	GO:0043248	proteasome assembly	1/275	12/18903	0.161306	0.4849	0.403498	PSMG3	1
BP	GO:0046606	negative regulation of centrosome cycle	1/275	12/18903	0.161306	0.4849	0.403498	CCNF	1
BP	GO:0051095	regulation of helicase activity	1/275	12/18903	0.161306	0.4849	0.403498	MSH2	1
BP	GO:0060442	branching involved in prostate gland morphogenesis	1/275	12/18903	0.161306	0.4849	0.403498	ESR1	1
BP	GO:0070202	regulation of establishment of protein localization to chromosome	1/275	12/18903	0.161306	0.4849	0.403498	CCT3	1
BP	GO:0070493	thrombin-activated receptor signaling pathway	1/275	12/18903	0.161306	0.4849	0.403498	STMN1	1
BP	GO:0072497	mesenchymal stem cell differentiation	1/275	12/18903	0.161306	0.4849	0.403498	SOX9	1
BP	GO:0140719	constitutive heterochromatin formation	1/275	12/18903	0.161306	0.4849	0.403498	EZH2	1
BP	GO:1902855	regulation of non-motile cilium assembly	1/275	12/18903	0.161306	0.4849	0.403498	CENPJ	1
BP	GO:1903405	protein localization to nuclear body	1/275	12/18903	0.161306	0.4849	0.403498	CCT3	1
BP	GO:1904667	negative regulation of ubiquitin protein ligase activity	1/275	12/18903	0.161306	0.4849	0.403498	MAD2L1	1
BP	GO:1904816	positive regulation of protein localization to chromosome, telomeric region	1/275	12/18903	0.161306	0.4849	0.403498	CCT3	1
BP	GO:1904867	protein localization to Cajal body	1/275	12/18903	0.161306	0.4849	0.403498	CCT3	1
BP	GO:2001223	negative regulation of neuron migration	1/275	12/18903	0.161306	0.4849	0.403498	GNRH1	1
BP	GO:0019217	regulation of fatty acid metabolic process	3/275	96/18903	0.164224	0.491017	0.408588	SOX9/MLYCD/ACADL	3
BP	GO:0090305	nucleic acid phosphodiester bond hydrolysis	6/275	253/18903	0.164494	0.491017	0.408588	POLD1/EME1/FEN1/EXO1/ATAD5/EME2	6
BP	GO:0006376	mRNA splice site selection	2/275	50/18903	0.164535	0.491017	0.408588	SRSF12/KHDC4	2
BP	GO:0060966	regulation of gene silencing by RNA	2/275	50/18903	0.164535	0.491017	0.408588	KCNQ1OT1/ESR1	2
BP	GO:1901570	fatty acid derivative biosynthetic process	2/275	50/18903	0.164535	0.491017	0.408588	SLC27A5/ACSL1	2
BP	GO:2001238	positive regulation of extrinsic apoptotic signaling pathway	2/275	50/18903	0.164535	0.491017	0.408588	TRAF2/PEA15	2
BP	GO:1903311	regulation of mRNA metabolic process	7/275	309/18903	0.165323	0.492773	0.410049	PCBP4/TRAF2/DHX34/SF3B4/SRSF12/IKBKE/TRAF5	7
BP	GO:0034612	response to tumor necrosis factor	6/275	254/18903	0.166573	0.495305	0.412155	ARHGEF2/TRAF2/TRAIP/TRAF5/PCK2/GPD1	6
BP	GO:0045017	glycerolipid biosynthetic process	6/275	254/18903	0.166573	0.495305	0.412155	PIGU/PIGC/LPCAT1/PCK2/ACSL1/MOGAT2	6
BP	GO:0044272	sulfur compound biosynthetic process	4/275	148/18903	0.16964	0.496792	0.413393	ACAT1/MLYCD/MAT1A/ACSL1	4
BP	GO:0030850	prostate gland development	2/275	51/18903	0.169699	0.496792	0.413393	SOX9/ESR1	2
BP	GO:0043124	negative regulation of I-kappaB kinase/NF-kappaB signaling	2/275	51/18903	0.169699	0.496792	0.413393	TRIM59/ESR1	2
BP	GO:0060688	regulation of morphogenesis of a branching structure	2/275	51/18903	0.169699	0.496792	0.413393	SOX9/ESR1	2
BP	GO:1903793	positive regulation of anion transport	2/275	51/18903	0.169699	0.496792	0.413393	CYP4F2/CYP4A11	2
BP	GO:1902807	negative regulation of cell cycle G1/S phase transition	3/275	98/18903	0.171333	0.496792	0.413393	GTSE1/RBL1/EZH2	3
BP	GO:0006388	tRNA splicing, via endonucleolytic cleavage and ligation	1/275	13/18903	0.173515	0.496792	0.413393	TSEN54	1
BP	GO:0006787	porphyrin-containing compound catabolic process	1/275	13/18903	0.173515	0.496792	0.413393	BLVRA	1
BP	GO:0006855	xenobiotic transmembrane transport	1/275	13/18903	0.173515	0.496792	0.413393	ABCC5	1
BP	GO:0009133	nucleoside diphosphate biosynthetic process	1/275	13/18903	0.173515	0.496792	0.413393	DTYMK	1
BP	GO:0009437	carnitine metabolic process	1/275	13/18903	0.173515	0.496792	0.413393	ACADL	1
BP	GO:0009650	UV protection	1/275	13/18903	0.173515	0.496792	0.413393	FEN1	1
BP	GO:0032268	regulation of cellular protein metabolic process	1/275	13/18903	0.173515	0.496792	0.413393	BIRC5	1
BP	GO:0033015	tetrapyrrole catabolic process	1/275	13/18903	0.173515	0.496792	0.413393	BLVRA	1
BP	GO:0033262	regulation of nuclear cell cycle DNA replication	1/275	13/18903	0.173515	0.496792	0.413393	CDT1	1
BP	GO:0042363	fat-soluble vitamin catabolic process	1/275	13/18903	0.173515	0.496792	0.413393	CYP4F2	1
BP	GO:0045605	negative regulation of epidermal cell differentiation	1/275	13/18903	0.173515	0.496792	0.413393	EZH2	1
BP	GO:0045683	negative regulation of epidermis development	1/275	13/18903	0.173515	0.496792	0.413393	EZH2	1
BP	GO:0045916	negative regulation of complement activation	1/275	13/18903	0.173515	0.496792	0.413393	SERPING1	1
BP	GO:0048012	hepatocyte growth factor receptor signaling pathway	1/275	13/18903	0.173515	0.496792	0.413393	STMN1	1
BP	GO:0051918	negative regulation of fibrinolysis	1/275	13/18903	0.173515	0.496792	0.413393	PLG	1
BP	GO:0060221	retinal rod cell differentiation	1/275	13/18903	0.173515	0.496792	0.413393	SOX9	1
BP	GO:0060707	trophoblast giant cell differentiation	1/275	13/18903	0.173515	0.496792	0.413393	PLG	1
BP	GO:0098840	protein transport along microtubule	1/275	13/18903	0.173515	0.496792	0.413393	CEP131	1
BP	GO:0099118	microtubule-based protein transport	1/275	13/18903	0.173515	0.496792	0.413393	CEP131	1
BP	GO:0099550	trans-synaptic signaling, modulating synaptic transmission	1/275	13/18903	0.173515	0.496792	0.413393	PLG	1
BP	GO:1903265	positive regulation of tumor necrosis factor-mediated signaling pathway	1/275	13/18903	0.173515	0.496792	0.413393	TRAF2	1
BP	GO:1904478	regulation of intestinal absorption	1/275	13/18903	0.173515	0.496792	0.413393	CYP8B1	1
BP	GO:1905939	regulation of gonad development	1/275	13/18903	0.173515	0.496792	0.413393	SOX9	1
BP	GO:2000615	regulation of histone H3-K9 acetylation	1/275	13/18903	0.173515	0.496792	0.413393	CHEK1	1
BP	GO:2001046	positive regulation of integrin-mediated signaling pathway	1/275	13/18903	0.173515	0.496792	0.413393	LAMC1	1
BP	GO:2001053	regulation of mesenchymal cell apoptotic process	1/275	13/18903	0.173515	0.496792	0.413393	SOX9	1
BP	GO:0006220	pyrimidine nucleotide metabolic process	2/275	52/18903	0.17489	0.49908	0.415297	UCK2/DTYMK	2
BP	GO:0016574	histone ubiquitination	2/275	52/18903	0.17489	0.49908	0.415297	RAD51/BRCA2	2
BP	GO:2001237	negative regulation of extrinsic apoptotic signaling pathway	3/275	99/18903	0.174921	0.49908	0.415297	ARHGEF2/PEA15/HMGB2	3
BP	GO:0006111	regulation of gluconeogenesis	2/275	53/18903	0.180107	0.506	0.421055	ZNF692/CLK2	2
BP	GO:0048146	positive regulation of fibroblast proliferation	2/275	53/18903	0.180107	0.506	0.421055	CCNB1/ESR1	2
BP	GO:0052372	modulation by symbiont of entry into host	2/275	53/18903	0.180107	0.506	0.421055	TRIM11/TRIM59	2
BP	GO:0097300	programmed necrotic cell death	2/275	53/18903	0.180107	0.506	0.421055	ARHGEF2/TRAF2	2
BP	GO:0072001	renal system development	7/275	318/18903	0.182526	0.506	0.421055	SOX9/RBP4/PYGO2/ANKS6/ACAT1/CYP4A22/CYP4A11	7
BP	GO:0002285	lymphocyte activation involved in immune response	5/275	207/18903	0.184493	0.506	0.421055	MSH2/NSD2/KMT5C/EXO1/ATAD5	5
BP	GO:0030857	negative regulation of epithelial cell differentiation	2/275	54/18903	0.185346	0.506	0.421055	EZH2/SOX9	2
BP	GO:0042572	retinol metabolic process	2/275	54/18903	0.185346	0.506	0.421055	RBP4/HSD17B6	2
BP	GO:0046164	alcohol catabolic process	2/275	54/18903	0.185346	0.506	0.421055	HAO1/ALDH2	2
BP	GO:0000394	RNA splicing, via endonucleolytic cleavage and ligation	1/275	14/18903	0.185547	0.506	0.421055	TSEN54	1
BP	GO:0003188	heart valve formation	1/275	14/18903	0.185547	0.506	0.421055	SOX9	1
BP	GO:0006241	CTP biosynthetic process	1/275	14/18903	0.185547	0.506	0.421055	UCK2	1
BP	GO:0006264	mitochondrial DNA replication	1/275	14/18903	0.185547	0.506	0.421055	POLG2	1
BP	GO:0010452	histone H3-K36 methylation	1/275	14/18903	0.185547	0.506	0.421055	NSD2	1
BP	GO:0015697	quaternary ammonium group transport	1/275	14/18903	0.185547	0.506	0.421055	SLC22A1	1
BP	GO:0015816	glycine transport	1/275	14/18903	0.185547	0.506	0.421055	SLC36A1	1
BP	GO:0030007	cellular potassium ion homeostasis	1/275	14/18903	0.185547	0.506	0.421055	KCTD7	1
BP	GO:0030213	hyaluronan biosynthetic process	1/275	14/18903	0.185547	0.506	0.421055	ABCC5	1
BP	GO:0030238	male sex determination	1/275	14/18903	0.185547	0.506	0.421055	SOX9	1
BP	GO:0031000	response to caffeine	1/275	14/18903	0.185547	0.506	0.421055	CHEK1	1
BP	GO:0031115	negative regulation of microtubule polymerization	1/275	14/18903	0.185547	0.506	0.421055	STMN1	1
BP	GO:0032688	negative regulation of interferon-beta production	1/275	14/18903	0.185547	0.506	0.421055	TRAIP	1
BP	GO:0036151	phosphatidylcholine acyl-chain remodeling	1/275	14/18903	0.185547	0.506	0.421055	LPCAT1	1
BP	GO:0046049	UMP metabolic process	1/275	14/18903	0.185547	0.506	0.421055	UCK2	1
BP	GO:0046185	aldehyde catabolic process	1/275	14/18903	0.185547	0.506	0.421055	ALDH2	1
BP	GO:0046462	monoacylglycerol metabolic process	1/275	14/18903	0.185547	0.506	0.421055	MOGAT2	1
BP	GO:0046598	positive regulation of viral entry into host cell	1/275	14/18903	0.185547	0.506	0.421055	TRIM11	1
BP	GO:0047484	regulation of response to osmotic stress	1/275	14/18903	0.185547	0.506	0.421055	ARHGEF2	1
BP	GO:0055057	neuroblast division	1/275	14/18903	0.185547	0.506	0.421055	ARHGEF2	1
BP	GO:0060009	Sertoli cell development	1/275	14/18903	0.185547	0.506	0.421055	SOX9	1
BP	GO:0071236	cellular response to antibiotic	1/275	14/18903	0.185547	0.506	0.421055	EZH2	1
BP	GO:0071415	cellular response to purine-containing compound	1/275	14/18903	0.185547	0.506	0.421055	CHEK1	1
BP	GO:0072531	pyrimidine-containing compound transmembrane transport	1/275	14/18903	0.185547	0.506	0.421055	SLC22A1	1
BP	GO:0075294	positive regulation by symbiont of entry into host	1/275	14/18903	0.185547	0.506	0.421055	TRIM11	1
BP	GO:0090128	regulation of synapse maturation	1/275	14/18903	0.185547	0.506	0.421055	CDC20	1
BP	GO:1901160	primary amino compound metabolic process	1/275	14/18903	0.185547	0.506	0.421055	ALDH2	1
BP	GO:1902043	positive regulation of extrinsic apoptotic signaling pathway via death domain receptors	1/275	14/18903	0.185547	0.506	0.421055	PEA15	1
BP	GO:1904814	regulation of protein localization to chromosome, telomeric region	1/275	14/18903	0.185547	0.506	0.421055	CCT3	1
BP	GO:1990173	protein localization to nucleoplasm	1/275	14/18903	0.185547	0.506	0.421055	CCT3	1
BP	GO:2000105	positive regulation of DNA-templated DNA replication	1/275	14/18903	0.185547	0.506	0.421055	CDT1	1
BP	GO:0002697	regulation of immune effector process	8/275	379/18903	0.188951	0.514714	0.428306	MSH2/NSD2/HPX/TRAF2/KMT5C/RBP4/ATAD5/SERPING1	8
BP	GO:0010675	regulation of cellular carbohydrate metabolic process	4/275	155/18903	0.189821	0.514812	0.428388	FOXK1/ZNF692/CLK2/MLYCD	4
BP	GO:0050871	positive regulation of B cell activation	4/275	155/18903	0.189821	0.514812	0.428388	MSH2/NSD2/KMT5C/ATAD5	4
BP	GO:1905039	carboxylic acid transmembrane transport	4/275	155/18903	0.189821	0.514812	0.428388	ABCC5/SLC36A1/SLC27A5/ACSL1	4
BP	GO:2001236	regulation of extrinsic apoptotic signaling pathway	4/275	155/18903	0.189821	0.514812	0.428388	ARHGEF2/TRAF2/PEA15/HMGB2	4
BP	GO:0055078	sodium ion homeostasis	2/275	55/18903	0.190608	0.515811	0.429219	CYP4F2/CYP4A11	2
BP	GO:1900087	positive regulation of G1/S transition of mitotic cell cycle	2/275	55/18903	0.190608	0.515811	0.429219	CENPJ/MTBP	2
BP	GO:1903825	organic acid transmembrane transport	4/275	156/18903	0.192765	0.517191	0.430368	ABCC5/SLC36A1/SLC27A5/ACSL1	4
BP	GO:0000041	transition metal ion transport	3/275	104/18903	0.19316	0.517191	0.430368	HPX/ABCC5/FLVCR1	3
BP	GO:0009116	nucleoside metabolic process	2/275	56/18903	0.195889	0.517191	0.430368	NUDT1/DTYMK	2
BP	GO:0072348	sulfur compound transport	2/275	56/18903	0.195889	0.517191	0.430368	ABCC5/SLC36A1	2
BP	GO:2000630	positive regulation of miRNA metabolic process	2/275	56/18903	0.195889	0.517191	0.430368	GAS5/KCNQ1OT1	2
BP	GO:0016051	carbohydrate biosynthetic process	5/275	212/18903	0.196994	0.517191	0.430368	RBP4/ZNF692/CLK2/PCK2/GPD1	5
BP	GO:0003413	chondrocyte differentiation involved in endochondral bone morphogenesis	1/275	15/18903	0.197404	0.517191	0.430368	SOX9	1
BP	GO:0009111	vitamin catabolic process	1/275	15/18903	0.197404	0.517191	0.430368	CYP4F2	1
BP	GO:0009163	nucleoside biosynthetic process	1/275	15/18903	0.197404	0.517191	0.430368	DTYMK	1
BP	GO:0009173	pyrimidine ribonucleoside monophosphate metabolic process	1/275	15/18903	0.197404	0.517191	0.430368	UCK2	1
BP	GO:0009209	pyrimidine ribonucleoside triphosphate biosynthetic process	1/275	15/18903	0.197404	0.517191	0.430368	UCK2	1
BP	GO:0010225	response to UV-C	1/275	15/18903	0.197404	0.517191	0.430368	BRCA2	1
BP	GO:0032897	negative regulation of viral transcription	1/275	15/18903	0.197404	0.517191	0.430368	TRIM11	1
BP	GO:0034404	nucleobase-containing small molecule biosynthetic process	1/275	15/18903	0.197404	0.517191	0.430368	DTYMK	1
BP	GO:0035672	oligopeptide transmembrane transport	1/275	15/18903	0.197404	0.517191	0.430368	ABCC5	1
BP	GO:0043129	surfactant homeostasis	1/275	15/18903	0.197404	0.517191	0.430368	LPCAT1	1
BP	GO:0043970	histone H3-K9 acetylation	1/275	15/18903	0.197404	0.517191	0.430368	CHEK1	1
BP	GO:0046459	short-chain fatty acid metabolic process	1/275	15/18903	0.197404	0.517191	0.430368	PCK2	1
BP	GO:0046500	S-adenosylmethionine metabolic process	1/275	15/18903	0.197404	0.517191	0.430368	MAT1A	1
BP	GO:0060330	regulation of response to interferon-gamma	1/275	15/18903	0.197404	0.517191	0.430368	HPX	1
BP	GO:0060334	regulation of interferon-gamma-mediated signaling pathway	1/275	15/18903	0.197404	0.517191	0.430368	HPX	1
BP	GO:0060347	heart trabecula formation	1/275	15/18903	0.197404	0.517191	0.430368	RBP4	1
BP	GO:0060413	atrial septum morphogenesis	1/275	15/18903	0.197404	0.517191	0.430368	NSD2	1
BP	GO:0071474	cellular hyperosmotic response	1/275	15/18903	0.197404	0.517191	0.430368	ARHGEF2	1
BP	GO:0071599	otic vesicle development	1/275	15/18903	0.197404	0.517191	0.430368	SOX9	1
BP	GO:0072520	seminiferous tubule development	1/275	15/18903	0.197404	0.517191	0.430368	KIF18A	1
BP	GO:0097152	mesenchymal cell apoptotic process	1/275	15/18903	0.197404	0.517191	0.430368	SOX9	1
BP	GO:1902166	negative regulation of intrinsic apoptotic signaling pathway in response to DNA damage by p53 class mediator	1/275	15/18903	0.197404	0.517191	0.430368	ATAD5	1
BP	GO:1904424	regulation of GTP binding	1/275	15/18903	0.197404	0.517191	0.430368	STMN1	1
BP	GO:1904874	positive regulation of telomerase RNA localization to Cajal body	1/275	15/18903	0.197404	0.517191	0.430368	CCT3	1
BP	GO:1902806	regulation of cell cycle G1/S phase transition	5/275	213/18903	0.199529	0.522204	0.434539	GTSE1/RBL1/EZH2/CENPJ/MTBP	5
BP	GO:0018023	peptidyl-lysine trimethylation	2/275	57/18903	0.201188	0.523768	0.43584	KMT5C/BEND3	2
BP	GO:0032608	interferon-beta production	2/275	57/18903	0.201188	0.523768	0.43584	HMGB2/TRAIP	2
BP	GO:0032648	regulation of interferon-beta production	2/275	57/18903	0.201188	0.523768	0.43584	HMGB2/TRAIP	2
BP	GO:0046148	pigment biosynthetic process	2/275	57/18903	0.201188	0.523768	0.43584	PPOX/FLVCR1	2
BP	GO:1903053	regulation of extracellular matrix organization	2/275	57/18903	0.201188	0.523768	0.43584	SOX9/LAMC1	2
BP	GO:0009150	purine ribonucleotide metabolic process	9/275	447/18903	0.205292	0.527642	0.439064	FOXK1/BEND3/ACAT1/MLYCD/GLYAT/ACSL1/GPD1/ACSM5/ACSM2A	9
BP	GO:0010803	regulation of tumor necrosis factor-mediated signaling pathway	2/275	58/18903	0.206504	0.527642	0.439064	TRAF2/TRAIP	2
BP	GO:0046434	organophosphate catabolic process	4/275	161/18903	0.207694	0.527642	0.439064	PON1/ACAT1/MLYCD/GPD1	4
BP	GO:0006090	pyruvate metabolic process	3/275	108/18903	0.208078	0.527642	0.439064	FOXK1/PCK2/GPD1	3
BP	GO:0062014	negative regulation of small molecule metabolic process	3/275	108/18903	0.208078	0.527642	0.439064	SOX9/CLK2/ACADL	3
BP	GO:0090398	cellular senescence	3/275	108/18903	0.208078	0.527642	0.439064	RBL1/BRCA2/H2AX	3
BP	GO:0006555	methionine metabolic process	1/275	16/18903	0.20909	0.527642	0.439064	MAT1A	1
BP	GO:0006735	NADH regeneration	1/275	16/18903	0.20909	0.527642	0.439064	FOXK1	1
BP	GO:0009074	aromatic amino acid family catabolic process	1/275	16/18903	0.20909	0.527642	0.439064	GSTZ1	1
BP	GO:0009130	pyrimidine nucleoside monophosphate biosynthetic process	1/275	16/18903	0.20909	0.527642	0.439064	UCK2	1
BP	GO:0009263	deoxyribonucleotide biosynthetic process	1/275	16/18903	0.20909	0.527642	0.439064	DTYMK	1
BP	GO:0009265	2'-deoxyribonucleotide biosynthetic process	1/275	16/18903	0.20909	0.527642	0.439064	DTYMK	1
BP	GO:0034085	establishment of sister chromatid cohesion	1/275	16/18903	0.20909	0.527642	0.439064	CDCA5	1
BP	GO:0034349	glial cell apoptotic process	1/275	16/18903	0.20909	0.527642	0.439064	TRAF2	1
BP	GO:0043249	erythrocyte maturation	1/275	16/18903	0.20909	0.527642	0.439064	FLVCR1	1
BP	GO:0043486	histone exchange	1/275	16/18903	0.20909	0.527642	0.439064	VPS72	1
BP	GO:0044790	suppression of viral release by host	1/275	16/18903	0.20909	0.527642	0.439064	TRIM11	1
BP	GO:0046036	CTP metabolic process	1/275	16/18903	0.20909	0.527642	0.439064	UCK2	1
BP	GO:0046321	positive regulation of fatty acid oxidation	1/275	16/18903	0.20909	0.527642	0.439064	MLYCD	1
BP	GO:0046325	negative regulation of glucose import	1/275	16/18903	0.20909	0.527642	0.439064	PEA15	1
BP	GO:0046385	deoxyribose phosphate biosynthetic process	1/275	16/18903	0.20909	0.527642	0.439064	DTYMK	1
BP	GO:0048385	regulation of retinoic acid receptor signaling pathway	1/275	16/18903	0.20909	0.527642	0.439064	EZH2	1
BP	GO:0060456	positive regulation of digestive system process	1/275	16/18903	0.20909	0.527642	0.439064	CYP8B1	1
BP	GO:0061621	canonical glycolysis	1/275	16/18903	0.20909	0.527642	0.439064	FOXK1	1
BP	GO:0061718	glucose catabolic process to pyruvate	1/275	16/18903	0.20909	0.527642	0.439064	FOXK1	1
BP	GO:0070365	hepatocyte differentiation	1/275	16/18903	0.20909	0.527642	0.439064	PCK2	1
BP	GO:0071391	cellular response to estrogen stimulus	1/275	16/18903	0.20909	0.527642	0.439064	ESR1	1
BP	GO:1901201	regulation of extracellular matrix assembly	1/275	16/18903	0.20909	0.527642	0.439064	SOX9	1
BP	GO:1903799	negative regulation of miRNA maturation	1/275	16/18903	0.20909	0.527642	0.439064	ESR1	1
BP	GO:2001034	positive regulation of double-strand break repair via nonhomologous end joining	1/275	16/18903	0.20909	0.527642	0.439064	KMT5C	1
BP	GO:0050878	regulation of body fluid levels	8/275	390/18903	0.209367	0.527802	0.439197	STMN1/TMEM79/F9/PLG/SERPING1/KLKB1/CYP4F2/CYP4A11	8
BP	GO:0043903	regulation of biological process involved in symbiotic interaction	2/275	59/18903	0.211834	0.531881	0.442592	TRIM11/TRIM59	2
BP	GO:0051785	positive regulation of nuclear division	2/275	59/18903	0.211834	0.531881	0.442592	DLGAP5/CDT1	2
BP	GO:0033209	tumor necrosis factor-mediated signaling pathway	3/275	109/18903	0.211847	0.531881	0.442592	TRAF2/TRAIP/TRAF5	3
BP	GO:0048024	regulation of mRNA splicing, via spliceosome	3/275	109/18903	0.211847	0.531881	0.442592	PCBP4/SF3B4/SRSF12	3
BP	GO:1903829	positive regulation of protein localization	9/275	451/18903	0.212327	0.532543	0.443142	NDC80/CEP250/RBP4/CEP131/CENPJ/CCT3/PLK1/CDT1/PCK2	9
BP	GO:0045833	negative regulation of lipid metabolic process	3/275	110/18903	0.215632	0.539064	0.448569	SOX9/LPCAT1/ACADL	3
BP	GO:2000060	positive regulation of ubiquitin-dependent protein catabolic process	3/275	110/18903	0.215632	0.539064	0.448569	CDC20/PLK1/DET1	3
BP	GO:0006633	fatty acid biosynthetic process	4/275	164/18903	0.216807	0.539064	0.448569	MLYCD/ACADL/ACSM5/ACSM2A	4
BP	GO:0006998	nuclear envelope organization	2/275	60/18903	0.217178	0.539064	0.448569	LMNB1/PLK1	2
BP	GO:0051090	regulation of DNA-binding transcription factor activity	9/275	454/18903	0.217666	0.539064	0.448569	EZH2/ARHGEF2/TRAF2/FANCD2/TRAIP/FANCA/IKBKE/TRAF5/ESR1	9
BP	GO:0051604	protein maturation	7/275	336/18903	0.219019	0.539064	0.448569	NAA40/HP/DHPS/F9/KLKB1/BOLA2/BOLA2B	7
BP	GO:0051494	negative regulation of cytoskeleton organization	4/275	165/18903	0.219869	0.539064	0.448569	TPX2/ARHGEF2/STMN1/CCNF	4
BP	GO:0002921	negative regulation of humoral immune response	1/275	17/18903	0.220606	0.539064	0.448569	SERPING1	1
BP	GO:0006089	lactate metabolic process	1/275	17/18903	0.220606	0.539064	0.448569	LDHD	1
BP	GO:0006857	oligopeptide transport	1/275	17/18903	0.220606	0.539064	0.448569	ABCC5	1
BP	GO:0007000	nucleolus organization	1/275	17/18903	0.220606	0.539064	0.448569	BEND3	1
BP	GO:0007096	regulation of exit from mitosis	1/275	17/18903	0.220606	0.539064	0.448569	CDCA5	1
BP	GO:0010224	response to UV-B	1/275	17/18903	0.220606	0.539064	0.448569	MSH2	1
BP	GO:0020027	hemoglobin metabolic process	1/275	17/18903	0.220606	0.539064	0.448569	HPX	1
BP	GO:0032328	alanine transport	1/275	17/18903	0.220606	0.539064	0.448569	SLC36A1	1
BP	GO:0036124	histone H3-K9 trimethylation	1/275	17/18903	0.220606	0.539064	0.448569	BEND3	1
BP	GO:0048875	chemical homeostasis within a tissue	1/275	17/18903	0.220606	0.539064	0.448569	LPCAT1	1
BP	GO:0055089	fatty acid homeostasis	1/275	17/18903	0.220606	0.539064	0.448569	POLD1	1
BP	GO:0071732	cellular response to nitric oxide	1/275	17/18903	0.220606	0.539064	0.448569	TRAF2	1
BP	GO:0072189	ureter development	1/275	17/18903	0.220606	0.539064	0.448569	SOX9	1
BP	GO:0090399	replicative senescence	1/275	17/18903	0.220606	0.539064	0.448569	CHEK1	1
BP	GO:0090494	dopamine uptake	1/275	17/18903	0.220606	0.539064	0.448569	SLC22A1	1
BP	GO:1900006	positive regulation of dendrite development	1/275	17/18903	0.220606	0.539064	0.448569	EZH2	1
BP	GO:1902165	regulation of intrinsic apoptotic signaling pathway in response to DNA damage by p53 class mediator	1/275	17/18903	0.220606	0.539064	0.448569	ATAD5	1
BP	GO:1904355	positive regulation of telomere capping	1/275	17/18903	0.220606	0.539064	0.448569	NEK2	1
BP	GO:2001267	regulation of cysteine-type endopeptidase activity involved in apoptotic signaling pathway	1/275	17/18903	0.220606	0.539064	0.448569	PRR7	1
BP	GO:0044458	motile cilium assembly	2/275	61/18903	0.222534	0.542701	0.451595	CEP131/CENPJ	2
BP	GO:0046456	icosanoid biosynthetic process	2/275	61/18903	0.222534	0.542701	0.451595	CYP4A22/CYP4A11	2
BP	GO:2001022	positive regulation of response to DNA damage stimulus	4/275	166/18903	0.222943	0.543162	0.451978	KMT5C/VPS72/FANCB/H2AX	4
BP	GO:0001959	regulation of cytokine-mediated signaling pathway	4/275	167/18903	0.226028	0.550134	0.457781	HPX/TRAF2/TRAIP/IKBKE	4
BP	GO:0022617	extracellular matrix disassembly	2/275	62/18903	0.2279	0.552571	0.459808	LAMC1/PLG	2
BP	GO:0007596	blood coagulation	5/275	225/18903	0.230771	0.552571	0.459808	F9/PLG/SERPING1/KLKB1/CYP4F2	5
BP	GO:0006474	N-terminal protein amino acid acetylation	1/275	18/18903	0.231954	0.552571	0.459808	NAA40	1
BP	GO:0006595	polyamine metabolic process	1/275	18/18903	0.231954	0.552571	0.459808	DHPS	1
BP	GO:0006977	DNA damage response, signal transduction by p53 class mediator resulting in cell cycle arrest	1/275	18/18903	0.231954	0.552571	0.459808	GTSE1	1
BP	GO:0006978	DNA damage response, signal transduction by p53 class mediator resulting in transcription of p21 class mediator	1/275	18/18903	0.231954	0.552571	0.459808	BRCA2	1
BP	GO:0007250	activation of NF-kappaB-inducing kinase activity	1/275	18/18903	0.231954	0.552571	0.459808	TRAF2	1
BP	GO:0008356	asymmetric cell division	1/275	18/18903	0.231954	0.552571	0.459808	ARHGEF2	1
BP	GO:0009068	aspartate family amino acid catabolic process	1/275	18/18903	0.231954	0.552571	0.459808	MAT1A	1
BP	GO:0009208	pyrimidine ribonucleoside triphosphate metabolic process	1/275	18/18903	0.231954	0.552571	0.459808	UCK2	1
BP	GO:0015936	coenzyme A metabolic process	1/275	18/18903	0.231954	0.552571	0.459808	ACAT1	1
BP	GO:0030903	notochord development	1/275	18/18903	0.231954	0.552571	0.459808	SOX9	1
BP	GO:0033151	V(D)J recombination	1/275	18/18903	0.231954	0.552571	0.459808	HMGB2	1
BP	GO:0043173	nucleotide salvage	1/275	18/18903	0.231954	0.552571	0.459808	UCK2	1
BP	GO:0045721	negative regulation of gluconeogenesis	1/275	18/18903	0.231954	0.552571	0.459808	CLK2	1
BP	GO:0061620	glycolytic process through glucose-6-phosphate	1/275	18/18903	0.231954	0.552571	0.459808	FOXK1	1
BP	GO:0061952	midbody abscission	1/275	18/18903	0.231954	0.552571	0.459808	KIF20A	1
BP	GO:0071071	regulation of phospholipid biosynthetic process	1/275	18/18903	0.231954	0.552571	0.459808	LPCAT1	1
BP	GO:0072077	renal vesicle morphogenesis	1/275	18/18903	0.231954	0.552571	0.459808	SOX9	1
BP	GO:0090190	positive regulation of branching involved in ureteric bud morphogenesis	1/275	18/18903	0.231954	0.552571	0.459808	SOX9	1
BP	GO:0090493	catecholamine uptake	1/275	18/18903	0.231954	0.552571	0.459808	SLC22A1	1
BP	GO:1904872	regulation of telomerase RNA localization to Cajal body	1/275	18/18903	0.231954	0.552571	0.459808	CCT3	1
BP	GO:0051055	negative regulation of lipid biosynthetic process	2/275	63/18903	0.233275	0.554647	0.461535	LPCAT1/ACADL	2
BP	GO:0060042	retina morphogenesis in camera-type eye	2/275	63/18903	0.233275	0.554647	0.461535	SOX9/RBP4	2
BP	GO:2000058	regulation of ubiquitin-dependent protein catabolic process	4/275	170/18903	0.235347	0.559034	0.465186	CDC20/PLK1/DET1/TTC36	4
BP	GO:0048524	positive regulation of viral process	2/275	64/18903	0.238658	0.562386	0.467976	TRIM11/KPNA2	2
BP	GO:0009308	amine metabolic process	3/275	117/18903	0.242491	0.562386	0.467976	DHPS/ALDH2/DMGDH	3
BP	GO:0021987	cerebral cortex development	3/275	117/18903	0.242491	0.562386	0.467976	TACC3/WDR62/H2AX	3
BP	GO:0001502	cartilage condensation	1/275	19/18903	0.243139	0.562386	0.467976	SOX9	1
BP	GO:0002923	regulation of humoral immune response mediated by circulating immunoglobulin	1/275	19/18903	0.243139	0.562386	0.467976	HPX	1
BP	GO:0003417	growth plate cartilage development	1/275	19/18903	0.243139	0.562386	0.467976	SOX9	1
BP	GO:0006837	serotonin transport	1/275	19/18903	0.243139	0.562386	0.467976	SLC22A1	1
BP	GO:0010738	regulation of protein kinase A signaling	1/275	19/18903	0.243139	0.562386	0.467976	SPATC1L	1
BP	GO:0010801	negative regulation of peptidyl-threonine phosphorylation	1/275	19/18903	0.243139	0.562386	0.467976	TTC36	1
BP	GO:0030299	intestinal cholesterol absorption	1/275	19/18903	0.243139	0.562386	0.467976	CYP8B1	1
BP	GO:0034244	negative regulation of transcription elongation by RNA polymerase II	1/275	19/18903	0.243139	0.562386	0.467976	EZH2	1
BP	GO:0035338	long-chain fatty-acyl-CoA biosynthetic process	1/275	19/18903	0.243139	0.562386	0.467976	ACSL1	1
BP	GO:0042772	DNA damage response, signal transduction resulting in transcription	1/275	19/18903	0.243139	0.562386	0.467976	BRCA2	1
BP	GO:0046782	regulation of viral transcription	1/275	19/18903	0.243139	0.562386	0.467976	TRIM11	1
BP	GO:0060044	negative regulation of cardiac muscle cell proliferation	1/275	19/18903	0.243139	0.562386	0.467976	RBP4	1
BP	GO:0060340	positive regulation of type I interferon-mediated signaling pathway	1/275	19/18903	0.243139	0.562386	0.467976	IKBKE	1
BP	GO:0060438	trachea development	1/275	19/18903	0.243139	0.562386	0.467976	SOX9	1
BP	GO:0061615	glycolytic process through fructose-6-phosphate	1/275	19/18903	0.243139	0.562386	0.467976	FOXK1	1
BP	GO:0072087	renal vesicle development	1/275	19/18903	0.243139	0.562386	0.467976	SOX9	1
BP	GO:0090043	regulation of tubulin deacetylation	1/275	19/18903	0.243139	0.562386	0.467976	YEATS2	1
BP	GO:0090670	RNA localization to Cajal body	1/275	19/18903	0.243139	0.562386	0.467976	CCT3	1
BP	GO:0090671	telomerase RNA localization to Cajal body	1/275	19/18903	0.243139	0.562386	0.467976	CCT3	1
BP	GO:0090672	telomerase RNA localization	1/275	19/18903	0.243139	0.562386	0.467976	CCT3	1
BP	GO:0090685	RNA localization to nucleus	1/275	19/18903	0.243139	0.562386	0.467976	CCT3	1
BP	GO:1901659	glycosyl compound biosynthetic process	1/275	19/18903	0.243139	0.562386	0.467976	DTYMK	1
BP	GO:1902170	cellular response to reactive nitrogen species	1/275	19/18903	0.243139	0.562386	0.467976	TRAF2	1
BP	GO:1902894	negative regulation of miRNA transcription	1/275	19/18903	0.243139	0.562386	0.467976	SOX9	1
BP	GO:2000136	regulation of cell proliferation involved in heart morphogenesis	1/275	19/18903	0.243139	0.562386	0.467976	SOX9	1
BP	GO:0035065	regulation of histone acetylation	2/275	65/18903	0.244047	0.563232	0.468679	CHEK1/PYGO2	2
BP	GO:1905330	regulation of morphogenesis of an epithelium	2/275	65/18903	0.244047	0.563232	0.468679	SOX9/ESR1	2
BP	GO:0050817	coagulation	5/275	230/18903	0.244189	0.563232	0.468679	F9/PLG/SERPING1/KLKB1/CYP4F2	5
BP	GO:0043414	macromolecule methylation	7/275	348/18903	0.244691	0.563863	0.469205	EZH2/NSD2/SNRPB/KMT5C/PYGO2/BEND3/SNRPE	7
BP	GO:1901800	positive regulation of proteasomal protein catabolic process	3/275	118/18903	0.246374	0.567211	0.471991	CDC20/PLK1/DET1	3
BP	GO:0007599	hemostasis	5/275	231/18903	0.246897	0.567887	0.472553	F9/PLG/SERPING1/KLKB1/CYP4F2	5
BP	GO:0021543	pallium development	4/275	174/18903	0.247913	0.569692	0.474055	TACC3/WDR62/EZH2/H2AX	4
BP	GO:0043254	regulation of protein-containing complex assembly	8/275	410/18903	0.248528	0.570208	0.474484	PLEKHG2/STMN1/HJURP/SOX9/TRAF2/CDT1/IKBKE/ESR1	8
BP	GO:0030219	megakaryocyte differentiation	2/275	66/18903	0.24944	0.570208	0.474484	HMGB2/L3MBTL1	2
BP	GO:0045682	regulation of epidermis development	2/275	66/18903	0.24944	0.570208	0.474484	EZH2/TMEM79	2
BP	GO:0043488	regulation of mRNA stability	4/275	175/18903	0.251077	0.570208	0.474484	PCBP4/TRAF2/IKBKE/TRAF5	4
BP	GO:0006607	NLS-bearing protein import into nucleus	1/275	20/18903	0.25416	0.570208	0.474484	KPNA2	1
BP	GO:0010310	regulation of hydrogen peroxide metabolic process	1/275	20/18903	0.25416	0.570208	0.474484	HP	1
BP	GO:0031998	regulation of fatty acid beta-oxidation	1/275	20/18903	0.25416	0.570208	0.474484	MLYCD	1
BP	GO:0032211	negative regulation of telomere maintenance via telomerase	1/275	20/18903	0.25416	0.570208	0.474484	PIF1	1
BP	GO:0032332	positive regulation of chondrocyte differentiation	1/275	20/18903	0.25416	0.570208	0.474484	SOX9	1
BP	GO:0032495	response to muramyl dipeptide	1/275	20/18903	0.25416	0.570208	0.474484	ARHGEF2	1
BP	GO:0035461	vitamin transmembrane transport	1/275	20/18903	0.25416	0.570208	0.474484	ABCC5	1
BP	GO:0042053	regulation of dopamine metabolic process	1/275	20/18903	0.25416	0.570208	0.474484	ALDH2	1
BP	GO:0042069	regulation of catecholamine metabolic process	1/275	20/18903	0.25416	0.570208	0.474484	ALDH2	1
BP	GO:0046931	pore complex assembly	1/275	20/18903	0.25416	0.570208	0.474484	CCT3	1
BP	GO:0060716	labyrinthine layer blood vessel development	1/275	20/18903	0.25416	0.570208	0.474484	PLG	1
BP	GO:0060749	mammary gland alveolus development	1/275	20/18903	0.25416	0.570208	0.474484	ESR1	1
BP	GO:0061323	cell proliferation involved in heart morphogenesis	1/275	20/18903	0.25416	0.570208	0.474484	SOX9	1
BP	GO:0061377	mammary gland lobule development	1/275	20/18903	0.25416	0.570208	0.474484	ESR1	1
BP	GO:0070314	G1 to G0 transition	1/275	20/18903	0.25416	0.570208	0.474484	EZH2	1
BP	GO:0070584	mitochondrion morphogenesis	1/275	20/18903	0.25416	0.570208	0.474484	POLG2	1
BP	GO:0072079	nephron tubule formation	1/275	20/18903	0.25416	0.570208	0.474484	SOX9	1
BP	GO:0072376	protein activation cascade	1/275	20/18903	0.25416	0.570208	0.474484	KLKB1	1
BP	GO:2000269	regulation of fibroblast apoptotic process	1/275	20/18903	0.25416	0.570208	0.474484	XRCC2	1
BP	GO:2000479	regulation of cAMP-dependent protein kinase activity	1/275	20/18903	0.25416	0.570208	0.474484	SPATC1L	1
BP	GO:2000629	negative regulation of miRNA metabolic process	1/275	20/18903	0.25416	0.570208	0.474484	SOX9	1
BP	GO:1901136	carbohydrate derivative catabolic process	4/275	176/18903	0.254251	0.570208	0.474484	NUDT1/ACAT1/MLYCD/GPD1	4
BP	GO:0006406	mRNA export from nucleus	2/275	67/18903	0.254838	0.570208	0.474484	DDX39A/SMG5	2
BP	GO:0007405	neuroblast proliferation	2/275	67/18903	0.254838	0.570208	0.474484	WDR62/ARHGEF2	2
BP	GO:0032206	positive regulation of telomere maintenance	2/275	67/18903	0.254838	0.570208	0.474484	NEK2/CCT3	2
BP	GO:0022618	ribonucleoprotein complex assembly	5/275	234/18903	0.255069	0.570209	0.474485	SNRPB/SF3B4/SRSF12/SNRPE/KHDC4	5
BP	GO:0019827	stem cell population maintenance	4/275	177/18903	0.257432	0.57497	0.478447	BCL9/SOX9/FANCD2/VPS72	4
BP	GO:0030301	cholesterol transport	3/275	121/18903	0.258078	0.575893	0.479215	PON1/SCP2/CYP8B1	3
BP	GO:0006163	purine nucleotide metabolic process	9/275	476/18903	0.258322	0.575915	0.479233	FOXK1/BEND3/ACAT1/MLYCD/GLYAT/ACSL1/GPD1/ACSM5/ACSM2A	9
BP	GO:0032024	positive regulation of insulin secretion	2/275	68/18903	0.260238	0.579663	0.482352	RBP4/PCK2	2
BP	GO:0031503	protein-containing complex localization	4/275	178/18903	0.260621	0.579994	0.482627	BIRC5/CEP72/LMNB1/CEP131	4
BP	GO:0044262	cellular carbohydrate metabolic process	6/275	296/18903	0.262573	0.582436	0.484659	FOXK1/ZNF692/CLK2/PCK2/MLYCD/MOGAT2	6
BP	GO:0060759	regulation of response to cytokine stimulus	4/275	179/18903	0.263818	0.582436	0.484659	HPX/TRAF2/TRAIP/IKBKE	4
BP	GO:0006067	ethanol metabolic process	1/275	21/18903	0.265022	0.582436	0.484659	ALDH2	1
BP	GO:0007130	synaptonemal complex assembly	1/275	21/18903	0.265022	0.582436	0.484659	P3H4	1
BP	GO:0010829	negative regulation of glucose transmembrane transport	1/275	21/18903	0.265022	0.582436	0.484659	PEA15	1
BP	GO:0030502	negative regulation of bone mineralization	1/275	21/18903	0.265022	0.582436	0.484659	SOX9	1
BP	GO:0034755	iron ion transmembrane transport	1/275	21/18903	0.265022	0.582436	0.484659	ABCC5	1
BP	GO:0042790	nucleolar large rRNA transcription by RNA polymerase I	1/275	21/18903	0.265022	0.582436	0.484659	TCOF1	1
BP	GO:0045821	positive regulation of glycolytic process	1/275	21/18903	0.265022	0.582436	0.484659	GPD1	1
BP	GO:0060008	Sertoli cell differentiation	1/275	21/18903	0.265022	0.582436	0.484659	SOX9	1
BP	GO:0060546	negative regulation of necroptotic process	1/275	21/18903	0.265022	0.582436	0.484659	ARHGEF2	1
BP	GO:0071731	response to nitric oxide	1/275	21/18903	0.265022	0.582436	0.484659	TRAF2	1
BP	GO:0090189	regulation of branching involved in ureteric bud morphogenesis	1/275	21/18903	0.265022	0.582436	0.484659	SOX9	1
BP	GO:2000047	regulation of cell-cell adhesion mediated by cadherin	1/275	21/18903	0.265022	0.582436	0.484659	PLG	1
BP	GO:0035265	organ growth	4/275	180/18903	0.267023	0.585789	0.48745	SOX9/RBP4/FLVCR1/ESR1	4
BP	GO:0043484	regulation of RNA splicing	4/275	180/18903	0.267023	0.585789	0.48745	PCBP4/SF3B4/SRSF12/CLK2	4
BP	GO:0045860	positive regulation of protein kinase activity	8/275	420/18903	0.268954	0.589502	0.490539	TPX2/EZH2/CKS2/TRAF2/CCNB1/SPATC1L/CKS1B/ACSL1	8
BP	GO:0001578	microtubule bundle formation	3/275	124/18903	0.269856	0.59043	0.491311	KIF20A/CEP131/PLK1	3
BP	GO:0072089	stem cell proliferation	3/275	124/18903	0.269856	0.59043	0.491311	SOX9/BRCA2/HMGB2	3
BP	GO:0045333	cellular respiration	5/275	240/18903	0.271605	0.591733	0.492396	MSH2/CCNB1/POLG2/GPD1/ETFDH	5
BP	GO:0000729	DNA double-strand break processing	1/275	22/18903	0.275727	0.591733	0.492396	BLM	1
BP	GO:0002070	epithelial cell maturation	1/275	22/18903	0.275727	0.591733	0.492396	TMEM79	1
BP	GO:0007530	sex determination	1/275	22/18903	0.275727	0.591733	0.492396	SOX9	1
BP	GO:0009070	serine family amino acid biosynthetic process	1/275	22/18903	0.275727	0.591733	0.492396	HAO1	1
BP	GO:0009129	pyrimidine nucleoside monophosphate metabolic process	1/275	22/18903	0.275727	0.591733	0.492396	UCK2	1
BP	GO:0009713	catechol-containing compound biosynthetic process	1/275	22/18903	0.275727	0.591733	0.492396	ALDH2	1
BP	GO:0015874	norepinephrine transport	1/275	22/18903	0.275727	0.591733	0.492396	SLC22A1	1
BP	GO:0030449	regulation of complement activation	1/275	22/18903	0.275727	0.591733	0.492396	SERPING1	1
BP	GO:0032069	regulation of nuclease activity	1/275	22/18903	0.275727	0.591733	0.492396	HMGB2	1
BP	GO:0032785	negative regulation of DNA-templated transcription, elongation	1/275	22/18903	0.275727	0.591733	0.492396	EZH2	1
BP	GO:0032891	negative regulation of organic acid transport	1/275	22/18903	0.275727	0.591733	0.492396	CYP4F2	1
BP	GO:0042423	catecholamine biosynthetic process	1/275	22/18903	0.275727	0.591733	0.492396	ALDH2	1
BP	GO:0044154	histone H3-K14 acetylation	1/275	22/18903	0.275727	0.591733	0.492396	YEATS2	1
BP	GO:0045717	negative regulation of fatty acid biosynthetic process	1/275	22/18903	0.275727	0.591733	0.492396	ACADL	1
BP	GO:0050908	detection of light stimulus involved in visual perception	1/275	22/18903	0.275727	0.591733	0.492396	CEP250	1
BP	GO:0050962	detection of light stimulus involved in sensory perception	1/275	22/18903	0.275727	0.591733	0.492396	CEP250	1
BP	GO:0062099	negative regulation of programmed necrotic cell death	1/275	22/18903	0.275727	0.591733	0.492396	ARHGEF2	1
BP	GO:0071404	cellular response to low-density lipoprotein particle stimulus	1/275	22/18903	0.275727	0.591733	0.492396	GAS5	1
BP	GO:0090042	tubulin deacetylation	1/275	22/18903	0.275727	0.591733	0.492396	YEATS2	1
BP	GO:0098743	cell aggregation	1/275	22/18903	0.275727	0.591733	0.492396	SOX9	1
BP	GO:2001044	regulation of integrin-mediated signaling pathway	1/275	22/18903	0.275727	0.591733	0.492396	LAMC1	1
BP	GO:0032984	protein-containing complex disassembly	5/275	242/18903	0.277169	0.593796	0.494112	TPX2/ARHGEF2/STMN1/KIF18A/KIF2C	5
BP	GO:0071826	ribonucleoprotein complex subunit organization	5/275	242/18903	0.277169	0.593796	0.494112	SNRPB/SF3B4/SRSF12/SNRPE/KHDC4	5
BP	GO:0009247	glycolipid biosynthetic process	2/275	72/18903	0.281836	0.602227	0.501128	PIGU/PIGC	2
BP	GO:0070265	necrotic cell death	2/275	72/18903	0.281836	0.602227	0.501128	ARHGEF2/TRAF2	2
BP	GO:1901880	negative regulation of protein depolymerization	2/275	72/18903	0.281836	0.602227	0.501128	TPX2/ARHGEF2	2
BP	GO:0009165	nucleotide biosynthetic process	6/275	304/18903	0.282358	0.602819	0.501621	UCK2/DTYMK/ACAT1/MLYCD/ACSL1/ASPDH	6
BP	GO:0002053	positive regulation of mesenchymal cell proliferation	1/275	23/18903	0.286276	0.60387	0.502496	SOX9	1
BP	GO:0003283	atrial septum development	1/275	23/18903	0.286276	0.60387	0.502496	NSD2	1
BP	GO:0009220	pyrimidine ribonucleotide biosynthetic process	1/275	23/18903	0.286276	0.60387	0.502496	UCK2	1
BP	GO:0032042	mitochondrial DNA metabolic process	1/275	23/18903	0.286276	0.60387	0.502496	POLG2	1
BP	GO:0035024	negative regulation of Rho protein signal transduction	1/275	23/18903	0.286276	0.60387	0.502496	STMN1	1
BP	GO:0044241	lipid digestion	1/275	23/18903	0.286276	0.60387	0.502496	CYP8B1	1
BP	GO:0046599	regulation of centriole replication	1/275	23/18903	0.286276	0.60387	0.502496	CENPJ	1
BP	GO:0046794	transport of virus	1/275	23/18903	0.286276	0.60387	0.502496	KPNA2	1
BP	GO:0051131	chaperone-mediated protein complex assembly	1/275	23/18903	0.286276	0.60387	0.502496	PSMG3	1
BP	GO:0060444	branching involved in mammary gland duct morphogenesis	1/275	23/18903	0.286276	0.60387	0.502496	ESR1	1
BP	GO:0080182	histone H3-K4 trimethylation	1/275	23/18903	0.286276	0.60387	0.502496	BEND3	1
BP	GO:0097150	neuronal stem cell population maintenance	1/275	23/18903	0.286276	0.60387	0.502496	FANCD2	1
BP	GO:0098856	intestinal lipid absorption	1/275	23/18903	0.286276	0.60387	0.502496	CYP8B1	1
BP	GO:1902254	negative regulation of intrinsic apoptotic signaling pathway by p53 class mediator	1/275	23/18903	0.286276	0.60387	0.502496	ATAD5	1
BP	GO:0071260	cellular response to mechanical stimulus	2/275	73/18903	0.287231	0.604086	0.502675	SOX9/CHEK1	2
BP	GO:1903578	regulation of ATP metabolic process	2/275	73/18903	0.287231	0.604086	0.502675	BEND3/GPD1	2
BP	GO:0034504	protein localization to nucleus	6/275	306/18903	0.287357	0.604086	0.502675	POLA2/LMNB1/SOX9/CCT3/PLK1/KPNA2	6
BP	GO:1901293	nucleoside phosphate biosynthetic process	6/275	306/18903	0.287357	0.604086	0.502675	UCK2/DTYMK/ACAT1/MLYCD/ACSL1/ASPDH	6
BP	GO:0043487	regulation of RNA stability	4/275	187/18903	0.289639	0.608365	0.506236	PCBP4/TRAF2/IKBKE/TRAF5	4
BP	GO:0051259	protein complex oligomerization	5/275	247/18903	0.291177	0.611075	0.508491	BEND3/TMEM120B/BLM/KCTD7/MAT1A	5
BP	GO:0030330	DNA damage response, signal transduction by p53 class mediator	2/275	74/18903	0.29262	0.613062	0.510144	GTSE1/BRCA2	2
BP	GO:2000756	regulation of peptidyl-lysine acetylation	2/275	74/18903	0.29262	0.613062	0.510144	CHEK1/PYGO2	2
BP	GO:0042593	glucose homeostasis	5/275	248/18903	0.293994	0.614033	0.510952	RBP4/FOXK1/DHPS/PCK2/ACSM2A	5
BP	GO:0009410	response to xenobiotic stimulus	8/275	432/18903	0.294074	0.614033	0.510952	RAD51/ABCC5/MCM7/RAD54B/SLC10A1/GLYAT/ACSL1/CYP4F2	8
BP	GO:0001822	kidney development	6/275	309/18903	0.294891	0.614033	0.510952	SOX9/PYGO2/ANKS6/ACAT1/CYP4A22/CYP4A11	6
BP	GO:0007286	spermatid development	4/275	189/18903	0.296151	0.614033	0.510952	CEP131/PYGO2/HMGB2/FANCG	4
BP	GO:0000395	mRNA 5'-splice site recognition	1/275	24/18903	0.296672	0.614033	0.510952	SRSF12	1
BP	GO:0002922	positive regulation of humoral immune response	1/275	24/18903	0.296672	0.614033	0.510952	HPX	1
BP	GO:0006213	pyrimidine nucleoside metabolic process	1/275	24/18903	0.296672	0.614033	0.510952	DTYMK	1
BP	GO:0035988	chondrocyte proliferation	1/275	24/18903	0.296672	0.614033	0.510952	SOX9	1
BP	GO:0042430	indole-containing compound metabolic process	1/275	24/18903	0.296672	0.614033	0.510952	ALDH2	1
BP	GO:0060706	cell differentiation involved in embryonic placenta development	1/275	24/18903	0.296672	0.614033	0.510952	PLG	1
BP	GO:0090103	cochlea morphogenesis	1/275	24/18903	0.296672	0.614033	0.510952	SOX9	1
BP	GO:1902410	mitotic cytokinetic process	1/275	24/18903	0.296672	0.614033	0.510952	KIF20A	1
BP	GO:1903792	negative regulation of anion transport	1/275	24/18903	0.296672	0.614033	0.510952	CYP4F2	1
BP	GO:2000738	positive regulation of stem cell differentiation	1/275	24/18903	0.296672	0.614033	0.510952	SOX9	1
BP	GO:0033500	carbohydrate homeostasis	5/275	249/18903	0.296816	0.614033	0.510952	RBP4/FOXK1/DHPS/PCK2/ACSM2A	5
BP	GO:0045661	regulation of myoblast differentiation	2/275	75/18903	0.298005	0.614946	0.511712	SOX9/EID2B	2
BP	GO:0051568	histone H3-K4 methylation	2/275	75/18903	0.298005	0.614946	0.511712	PYGO2/BEND3	2
BP	GO:2000242	negative regulation of reproductive process	2/275	75/18903	0.298005	0.614946	0.511712	TTK/FBXO43	2
BP	GO:0006979	response to oxidative stress	8/275	434/18903	0.298317	0.615035	0.511786	NUDT1/EZH2/FANCD2/MELK/HP/GAS5/HAO1/ETFDH	8
BP	GO:0015711	organic anion transport	7/275	372/18903	0.298546	0.615035	0.511786	ABCC5/SLC36A1/ABCC10/SLC27A5/SLC10A1/CYP4F2/CYP4A11	7
BP	GO:0051260	protein homooligomerization	4/275	190/18903	0.299414	0.616264	0.512809	BEND3/BLM/KCTD7/MAT1A	4
BP	GO:0009636	response to toxic substance	5/275	250/18903	0.299642	0.616264	0.512809	RAD51/HP/PON1/GSTZ1/GLYAT	5
BP	GO:0009132	nucleoside diphosphate metabolic process	3/275	132/18903	0.301516	0.619602	0.515587	FOXK1/DTYMK/GPD1	3
BP	GO:0009166	nucleotide catabolic process	2/275	76/18903	0.303383	0.622919	0.518346	ACAT1/MLYCD	2
BP	GO:0098657	import into cell	5/275	252/18903	0.305308	0.623432	0.518773	SLC36A1/SLC27A5/SLC27A2/ACSL1/SLC22A1	5
BP	GO:0000244	spliceosomal tri-snRNP complex assembly	1/275	25/18903	0.306917	0.623432	0.518773	SRSF12	1
BP	GO:0006007	glucose catabolic process	1/275	25/18903	0.306917	0.623432	0.518773	FOXK1	1
BP	GO:0006541	glutamine metabolic process	1/275	25/18903	0.306917	0.623432	0.518773	GLYATL1	1
BP	GO:0009219	pyrimidine deoxyribonucleotide metabolic process	1/275	25/18903	0.306917	0.623432	0.518773	DTYMK	1
BP	GO:0018195	peptidyl-arginine modification	1/275	25/18903	0.306917	0.623432	0.518773	KRTCAP2	1
BP	GO:0032331	negative regulation of chondrocyte differentiation	1/275	25/18903	0.306917	0.623432	0.518773	SOX9	1
BP	GO:0035336	long-chain fatty-acyl-CoA metabolic process	1/275	25/18903	0.306917	0.623432	0.518773	ACSL1	1
BP	GO:0046716	muscle cell cellular homeostasis	1/275	25/18903	0.306917	0.623432	0.518773	PLG	1
BP	GO:0046949	fatty-acyl-CoA biosynthetic process	1/275	25/18903	0.306917	0.623432	0.518773	ACSL1	1
BP	GO:0048745	smooth muscle tissue development	1/275	25/18903	0.306917	0.623432	0.518773	SOX9	1
BP	GO:0072273	metanephric nephron morphogenesis	1/275	25/18903	0.306917	0.623432	0.518773	SOX9	1
BP	GO:0072530	purine-containing compound transmembrane transport	1/275	25/18903	0.306917	0.623432	0.518773	SLC22A1	1
BP	GO:0097305	response to alcohol	5/275	253/18903	0.308147	0.625417	0.520425	RAD51/BLM/GNRH1/SLC10A1/CYP8B1	5
BP	GO:0009123	nucleoside monophosphate metabolic process	2/275	77/18903	0.308753	0.625619	0.520593	UCK2/DTYMK	2
BP	GO:0046470	phosphatidylcholine metabolic process	2/275	77/18903	0.308753	0.625619	0.520593	LPCAT1/PON1	2
BP	GO:0061136	regulation of proteasomal protein catabolic process	4/275	194/18903	0.312508	0.63178	0.52572	CDC20/PLK1/DET1/TTC36	4
BP	GO:0007281	germ cell development	6/275	316/18903	0.312618	0.63178	0.52572	MSH2/BRCA2/CEP131/PYGO2/HMGB2/FANCG	6
BP	GO:0015918	sterol transport	3/275	135/18903	0.313446	0.63178	0.52572	PON1/SCP2/CYP8B1	3
BP	GO:0043122	regulation of I-kappaB kinase/NF-kappaB signaling	5/275	255/18903	0.313836	0.63178	0.52572	TRAF2/TRIM59/IKBKE/TRAF5/ESR1	5
BP	GO:0002726	positive regulation of T cell cytokine production	1/275	26/18903	0.317013	0.63178	0.52572	TRAF2	1
BP	GO:0006706	steroid catabolic process	1/275	26/18903	0.317013	0.63178	0.52572	HSD17B6	1
BP	GO:0009164	nucleoside catabolic process	1/275	26/18903	0.317013	0.63178	0.52572	NUDT1	1
BP	GO:0009435	NAD biosynthetic process	1/275	26/18903	0.317013	0.63178	0.52572	ASPDH	1
BP	GO:0010954	positive regulation of protein processing	1/275	26/18903	0.317013	0.63178	0.52572	KLKB1	1
BP	GO:0035994	response to muscle stretch	1/275	26/18903	0.317013	0.63178	0.52572	ANKRD23	1
BP	GO:0042178	xenobiotic catabolic process	1/275	26/18903	0.317013	0.63178	0.52572	ACSL1	1
BP	GO:0044346	fibroblast apoptotic process	1/275	26/18903	0.317013	0.63178	0.52572	XRCC2	1
BP	GO:0046339	diacylglycerol metabolic process	1/275	26/18903	0.317013	0.63178	0.52572	MOGAT2	1
BP	GO:0048026	positive regulation of mRNA splicing, via spliceosome	1/275	26/18903	0.317013	0.63178	0.52572	SF3B4	1
BP	GO:0051238	sequestering of metal ion	1/275	26/18903	0.317013	0.63178	0.52572	F9	1
BP	GO:0060333	interferon-gamma-mediated signaling pathway	1/275	26/18903	0.317013	0.63178	0.52572	HPX	1
BP	GO:0060343	trabecula formation	1/275	26/18903	0.317013	0.63178	0.52572	RBP4	1
BP	GO:1903798	regulation of miRNA maturation	1/275	26/18903	0.317013	0.63178	0.52572	ESR1	1
BP	GO:1904353	regulation of telomere capping	1/275	26/18903	0.317013	0.63178	0.52572	NEK2	1
BP	GO:2000773	negative regulation of cellular senescence	1/275	26/18903	0.317013	0.63178	0.52572	RBL1	1
BP	GO:0010565	regulation of cellular ketone metabolic process	3/275	136/18903	0.317426	0.63178	0.52572	SOX9/MLYCD/ACADL	3
BP	GO:1903052	positive regulation of proteolysis involved in protein catabolic process	3/275	136/18903	0.317426	0.63178	0.52572	CDC20/PLK1/DET1	3
BP	GO:0048515	spermatid differentiation	4/275	196/18903	0.319075	0.634312	0.527827	CEP131/PYGO2/HMGB2/FANCG	4
BP	GO:0006305	DNA alkylation	2/275	79/18903	0.319469	0.634312	0.527827	EZH2/BEND3	2
BP	GO:0006306	DNA methylation	2/275	79/18903	0.319469	0.634312	0.527827	EZH2/BEND3	2
BP	GO:0061041	regulation of wound healing	3/275	137/18903	0.321407	0.637646	0.530601	PLG/SERPING1/KLKB1	3
BP	GO:0006959	humoral immune response	6/275	320/18903	0.322827	0.639949	0.532517	HPX/EXO1/C8B/C6/SERPING1/C8A	6
BP	GO:0010875	positive regulation of cholesterol efflux	1/275	27/18903	0.326963	0.64196	0.534191	PON1	1
BP	GO:0010884	positive regulation of lipid storage	1/275	27/18903	0.326963	0.64196	0.534191	IKBKE	1
BP	GO:0018027	peptidyl-lysine dimethylation	1/275	27/18903	0.326963	0.64196	0.534191	KMT5C	1
BP	GO:0018126	protein hydroxylation	1/275	27/18903	0.326963	0.64196	0.534191	P3H4	1
BP	GO:0031639	plasminogen activation	1/275	27/18903	0.326963	0.64196	0.534191	KLKB1	1
BP	GO:0042278	purine nucleoside metabolic process	1/275	27/18903	0.326963	0.64196	0.534191	NUDT1	1
BP	GO:0051291	protein heterooligomerization	1/275	27/18903	0.326963	0.64196	0.534191	TMEM120B	1
BP	GO:0051503	adenine nucleotide transport	1/275	27/18903	0.326963	0.64196	0.534191	ABCC5	1
BP	GO:0071549	cellular response to dexamethasone stimulus	1/275	27/18903	0.326963	0.64196	0.534191	PCK2	1
BP	GO:1903055	positive regulation of extracellular matrix organization	1/275	27/18903	0.326963	0.64196	0.534191	SOX9	1
BP	GO:1904357	negative regulation of telomere maintenance via telomere lengthening	1/275	27/18903	0.326963	0.64196	0.534191	PIF1	1
BP	GO:2000737	negative regulation of stem cell differentiation	1/275	27/18903	0.326963	0.64196	0.534191	EZH2	1
BP	GO:0050684	regulation of mRNA processing	3/275	139/18903	0.329369	0.64617	0.537694	PCBP4/SF3B4/SRSF12	3
BP	GO:0000380	alternative mRNA splicing, via spliceosome	2/275	81/18903	0.330145	0.646665	0.538106	SRSF12/SCNM1	2
BP	GO:1901657	glycosyl compound metabolic process	2/275	81/18903	0.330145	0.646665	0.538106	NUDT1/DTYMK	2
BP	GO:0043161	proteasome-mediated ubiquitin-dependent protein catabolic process	8/275	450/18903	0.332728	0.647308	0.538641	UBE2S/SPSB2/CDC20/DTL/CCNF/PLK1/DET1/TTC36	8
BP	GO:0043242	negative regulation of protein-containing complex disassembly	2/275	82/18903	0.335466	0.647308	0.538641	TPX2/ARHGEF2	2
BP	GO:0072527	pyrimidine-containing compound metabolic process	2/275	82/18903	0.335466	0.647308	0.538641	UCK2/DTYMK	2
BP	GO:2000736	regulation of stem cell differentiation	2/275	82/18903	0.335466	0.647308	0.538641	EZH2/SOX9	2
BP	GO:0002052	positive regulation of neuroblast proliferation	1/275	28/18903	0.336768	0.647308	0.538641	WDR62	1
BP	GO:0003416	endochondral bone growth	1/275	28/18903	0.336768	0.647308	0.538641	SOX9	1
BP	GO:0006972	hyperosmotic response	1/275	28/18903	0.336768	0.647308	0.538641	ARHGEF2	1
BP	GO:0007288	sperm axoneme assembly	1/275	28/18903	0.336768	0.647308	0.538641	CEP131	1
BP	GO:0014072	response to isoquinoline alkaloid	1/275	28/18903	0.336768	0.647308	0.538641	PEA15	1
BP	GO:0015868	purine ribonucleotide transport	1/275	28/18903	0.336768	0.647308	0.538641	ABCC5	1
BP	GO:0019359	nicotinamide nucleotide biosynthetic process	1/275	28/18903	0.336768	0.647308	0.538641	ASPDH	1
BP	GO:0019363	pyridine nucleotide biosynthetic process	1/275	28/18903	0.336768	0.647308	0.538641	ASPDH	1
BP	GO:0030194	positive regulation of blood coagulation	1/275	28/18903	0.336768	0.647308	0.538641	PLG	1
BP	GO:0035116	embryonic hindlimb morphogenesis	1/275	28/18903	0.336768	0.647308	0.538641	PITX1	1
BP	GO:0043278	response to morphine	1/275	28/18903	0.336768	0.647308	0.538641	PEA15	1
BP	GO:0044331	cell-cell adhesion mediated by cadherin	1/275	28/18903	0.336768	0.647308	0.538641	PLG	1
BP	GO:0045724	positive regulation of cilium assembly	1/275	28/18903	0.336768	0.647308	0.538641	CENPJ	1
BP	GO:0060479	lung cell differentiation	1/275	28/18903	0.336768	0.647308	0.538641	SOX9	1
BP	GO:0060487	lung epithelial cell differentiation	1/275	28/18903	0.336768	0.647308	0.538641	SOX9	1
BP	GO:0060547	negative regulation of necrotic cell death	1/275	28/18903	0.336768	0.647308	0.538641	ARHGEF2	1
BP	GO:0070723	response to cholesterol	1/275	28/18903	0.336768	0.647308	0.538641	CYP8B1	1
BP	GO:0070920	regulation of production of small RNA involved in gene silencing by RNA	1/275	28/18903	0.336768	0.647308	0.538641	ESR1	1
BP	GO:1900048	positive regulation of hemostasis	1/275	28/18903	0.336768	0.647308	0.538641	PLG	1
BP	GO:1903319	positive regulation of protein maturation	1/275	28/18903	0.336768	0.647308	0.538641	KLKB1	1
BP	GO:0034754	cellular hormone metabolic process	3/275	141/18903	0.337329	0.647882	0.539119	RBP4/HSD17B6/ESR1	3
BP	GO:0032259	methylation	7/275	390/18903	0.340482	0.652477	0.542942	EZH2/NSD2/SNRPB/KMT5C/PYGO2/BEND3/SNRPE	7
BP	GO:0006096	glycolytic process	2/275	83/18903	0.340774	0.652477	0.542942	FOXK1/GPD1	2
BP	GO:0014032	neural crest cell development	2/275	83/18903	0.340774	0.652477	0.542942	TCOF1/SOX9	2
BP	GO:0035107	appendage morphogenesis	3/275	142/18903	0.341308	0.652477	0.542942	PITX1/SOX9/FLVCR1	3
BP	GO:0035108	limb morphogenesis	3/275	142/18903	0.341308	0.652477	0.542942	PITX1/SOX9/FLVCR1	3
BP	GO:1903900	regulation of viral life cycle	3/275	142/18903	0.341308	0.652477	0.542942	TRIM11/KPNA2/TRIM59	3
BP	GO:0051091	positive regulation of DNA-binding transcription factor activity	5/275	266/18903	0.34534	0.654163	0.544346	ARHGEF2/TRAF2/IKBKE/TRAF5/ESR1	5
BP	GO:0050864	regulation of B cell activation	4/275	204/18903	0.345434	0.654163	0.544346	MSH2/NSD2/KMT5C/ATAD5	4
BP	GO:0006289	nucleotide-excision repair	2/275	84/18903	0.346069	0.654163	0.544346	POLD1/BRCA2	2
BP	GO:0006757	ATP generation from ADP	2/275	84/18903	0.346069	0.654163	0.544346	FOXK1/GPD1	2
BP	GO:0003209	cardiac atrium morphogenesis	1/275	29/18903	0.346431	0.654163	0.544346	NSD2	1
BP	GO:0006656	phosphatidylcholine biosynthetic process	1/275	29/18903	0.346431	0.654163	0.544346	LPCAT1	1
BP	GO:0010800	positive regulation of peptidyl-threonine phosphorylation	1/275	29/18903	0.346431	0.654163	0.544346	PLK1	1
BP	GO:0010804	negative regulation of tumor necrosis factor-mediated signaling pathway	1/275	29/18903	0.346431	0.654163	0.544346	TRAIP	1
BP	GO:0015865	purine nucleotide transport	1/275	29/18903	0.346431	0.654163	0.544346	ABCC5	1
BP	GO:0031571	mitotic G1 DNA damage checkpoint signaling	1/275	29/18903	0.346431	0.654163	0.544346	GTSE1	1
BP	GO:0032367	intracellular cholesterol transport	1/275	29/18903	0.346431	0.654163	0.544346	SCP2	1
BP	GO:0048873	homeostasis of number of cells within a tissue	1/275	29/18903	0.346431	0.654163	0.544346	SOX9	1
BP	GO:0060074	synapse maturation	1/275	29/18903	0.346431	0.654163	0.544346	CDC20	1
BP	GO:0060219	camera-type eye photoreceptor cell differentiation	1/275	29/18903	0.346431	0.654163	0.544346	SOX9	1
BP	GO:0060441	epithelial tube branching involved in lung morphogenesis	1/275	29/18903	0.346431	0.654163	0.544346	SOX9	1
BP	GO:0097421	liver regeneration	1/275	29/18903	0.346431	0.654163	0.544346	EZH2	1
BP	GO:0009141	nucleoside triphosphate metabolic process	5/275	267/18903	0.348217	0.657034	0.546734	UCK2/FOXK1/DTYMK/BEND3/GPD1	5
BP	GO:1901292	nucleoside phosphate catabolic process	2/275	85/18903	0.351351	0.662439	0.551232	ACAT1/MLYCD	2
BP	GO:0045089	positive regulation of innate immune response	3/275	145/18903	0.353232	0.665478	0.55376	HPX/HMGB2/IKBKE	3
BP	GO:0001556	oocyte maturation	1/275	30/18903	0.355954	0.66603	0.55422	BRCA2	1
BP	GO:0010464	regulation of mesenchymal cell proliferation	1/275	30/18903	0.355954	0.66603	0.55422	SOX9	1
BP	GO:0042744	hydrogen peroxide catabolic process	1/275	30/18903	0.355954	0.66603	0.55422	HP	1
BP	GO:0043094	cellular metabolic compound salvage	1/275	30/18903	0.355954	0.66603	0.55422	UCK2	1
BP	GO:0044819	mitotic G1/S transition checkpoint signaling	1/275	30/18903	0.355954	0.66603	0.55422	GTSE1	1
BP	GO:0050820	positive regulation of coagulation	1/275	30/18903	0.355954	0.66603	0.55422	PLG	1
BP	GO:0070168	negative regulation of biomineral tissue development	1/275	30/18903	0.355954	0.66603	0.55422	SOX9	1
BP	GO:1902230	negative regulation of intrinsic apoptotic signaling pathway in response to DNA damage	1/275	30/18903	0.355954	0.66603	0.55422	ATAD5	1
BP	GO:1902914	regulation of protein polyubiquitination	1/275	30/18903	0.355954	0.66603	0.55422	TTC36	1
BP	GO:0090502	RNA phosphodiester bond hydrolysis, endonucleolytic	2/275	86/18903	0.356617	0.666766	0.554832	FEN1/EXO1	2
BP	GO:0001523	retinoid metabolic process	2/275	87/18903	0.361868	0.673379	0.560335	RBP4/HSD17B6	2
BP	GO:0010232	vascular transport	2/275	87/18903	0.361868	0.673379	0.560335	ABCC5/SLC22A1	2
BP	GO:0048145	regulation of fibroblast proliferation	2/275	87/18903	0.361868	0.673379	0.560335	CCNB1/ESR1	2
BP	GO:0150104	transport across blood-brain barrier	2/275	87/18903	0.361868	0.673379	0.560335	ABCC5/SLC22A1	2
BP	GO:1900182	positive regulation of protein localization to nucleus	2/275	87/18903	0.361868	0.673379	0.560335	CCT3/PLK1	2
BP	GO:0003299	muscle hypertrophy in response to stress	1/275	31/18903	0.365338	0.673379	0.560335	EZH2	1
BP	GO:0009218	pyrimidine ribonucleotide metabolic process	1/275	31/18903	0.365338	0.673379	0.560335	UCK2	1
BP	GO:0014887	cardiac muscle adaptation	1/275	31/18903	0.365338	0.673379	0.560335	EZH2	1
BP	GO:0014898	cardiac muscle hypertrophy in response to stress	1/275	31/18903	0.365338	0.673379	0.560335	EZH2	1
BP	GO:0031069	hair follicle morphogenesis	1/275	31/18903	0.365338	0.673379	0.560335	TMEM79	1
BP	GO:0031365	N-terminal protein amino acid modification	1/275	31/18903	0.365338	0.673379	0.560335	NAA40	1
BP	GO:0034656	nucleobase-containing small molecule catabolic process	1/275	31/18903	0.365338	0.673379	0.560335	NUDT1	1
BP	GO:0048384	retinoic acid receptor signaling pathway	1/275	31/18903	0.365338	0.673379	0.560335	EZH2	1
BP	GO:0055022	negative regulation of cardiac muscle tissue growth	1/275	31/18903	0.365338	0.673379	0.560335	RBP4	1
BP	GO:0060603	mammary gland duct morphogenesis	1/275	31/18903	0.365338	0.673379	0.560335	ESR1	1
BP	GO:0061117	negative regulation of heart growth	1/275	31/18903	0.365338	0.673379	0.560335	RBP4	1
BP	GO:0072525	pyridine-containing compound biosynthetic process	1/275	31/18903	0.365338	0.673379	0.560335	ASPDH	1
BP	GO:0098868	bone growth	1/275	31/18903	0.365338	0.673379	0.560335	SOX9	1
BP	GO:0110150	negative regulation of biomineralization	1/275	31/18903	0.365338	0.673379	0.560335	SOX9	1
BP	GO:0035023	regulation of Rho protein signal transduction	2/275	88/18903	0.367104	0.67512	0.561784	ARHGEF2/STMN1	2
BP	GO:1901879	regulation of protein depolymerization	2/275	88/18903	0.367104	0.67512	0.561784	TPX2/ARHGEF2	2
BP	GO:1901983	regulation of protein acetylation	2/275	88/18903	0.367104	0.67512	0.561784	CHEK1/PYGO2	2
BP	GO:0061351	neural precursor cell proliferation	3/275	149/18903	0.369089	0.678266	0.564402	WDR62/ARHGEF2/MELK	3
BP	GO:0048864	stem cell development	2/275	89/18903	0.372322	0.681267	0.566899	TCOF1/SOX9	2
BP	GO:0051348	negative regulation of transferase activity	5/275	276/18903	0.374156	0.681267	0.566899	CDC20/PIF1/BUB1B/MAD2L1/PLK1	5
BP	GO:0003180	aortic valve morphogenesis	1/275	32/18903	0.374586	0.681267	0.566899	SOX9	1
BP	GO:0003338	metanephros morphogenesis	1/275	32/18903	0.374586	0.681267	0.566899	SOX9	1
BP	GO:0006613	cotranslational protein targeting to membrane	1/275	32/18903	0.374586	0.681267	0.566899	SSR2	1
BP	GO:0032366	intracellular sterol transport	1/275	32/18903	0.374586	0.681267	0.566899	SCP2	1
BP	GO:0035456	response to interferon-beta	1/275	32/18903	0.374586	0.681267	0.566899	IKBKE	1
BP	GO:0048665	neuron fate specification	1/275	32/18903	0.374586	0.681267	0.566899	SOX9	1
BP	GO:0060544	regulation of necroptotic process	1/275	32/18903	0.374586	0.681267	0.566899	ARHGEF2	1
BP	GO:0060674	placenta blood vessel development	1/275	32/18903	0.374586	0.681267	0.566899	PLG	1
BP	GO:0061036	positive regulation of cartilage development	1/275	32/18903	0.374586	0.681267	0.566899	SOX9	1
BP	GO:0061037	negative regulation of cartilage development	1/275	32/18903	0.374586	0.681267	0.566899	SOX9	1
BP	GO:0061384	heart trabecula morphogenesis	1/275	32/18903	0.374586	0.681267	0.566899	RBP4	1
BP	GO:0140718	facultative heterochromatin formation	1/275	32/18903	0.374586	0.681267	0.566899	BEND3	1
BP	GO:0046718	viral entry into host cell	3/275	151/18903	0.376993	0.68459	0.569665	TRIM11/TRIM59/SLC10A1	3
BP	GO:0001510	RNA methylation	2/275	90/18903	0.377523	0.68459	0.569665	SNRPB/SNRPE	2
BP	GO:0006405	RNA export from nucleus	2/275	90/18903	0.377523	0.68459	0.569665	DDX39A/SMG5	2
BP	GO:0016101	diterpenoid metabolic process	2/275	90/18903	0.377523	0.68459	0.569665	RBP4/HSD17B6	2
BP	GO:0062013	positive regulation of small molecule metabolic process	3/275	152/18903	0.380937	0.688707	0.57309	BEND3/MLYCD/GPD1	3
BP	GO:0001942	hair follicle development	2/275	91/18903	0.382707	0.688707	0.57309	SOX9/TMEM79	2
BP	GO:0048525	negative regulation of viral process	2/275	91/18903	0.382707	0.688707	0.57309	TRIM11/TRIM59	2
BP	GO:0000096	sulfur amino acid metabolic process	1/275	33/18903	0.3837	0.688707	0.57309	MAT1A	1
BP	GO:0002063	chondrocyte development	1/275	33/18903	0.3837	0.688707	0.57309	SOX9	1
BP	GO:0006654	phosphatidic acid biosynthetic process	1/275	33/18903	0.3837	0.688707	0.57309	LPCAT1	1
BP	GO:0036314	response to sterol	1/275	33/18903	0.3837	0.688707	0.57309	CYP8B1	1
BP	GO:0045684	positive regulation of epidermis development	1/275	33/18903	0.3837	0.688707	0.57309	TMEM79	1
BP	GO:0045736	negative regulation of cyclin-dependent protein serine/threonine kinase activity	1/275	33/18903	0.3837	0.688707	0.57309	PLK1	1
BP	GO:0051497	negative regulation of stress fiber assembly	1/275	33/18903	0.3837	0.688707	0.57309	STMN1	1
BP	GO:0060351	cartilage development involved in endochondral bone morphogenesis	1/275	33/18903	0.3837	0.688707	0.57309	SOX9	1
BP	GO:0090183	regulation of kidney development	1/275	33/18903	0.3837	0.688707	0.57309	SOX9	1
BP	GO:1902253	regulation of intrinsic apoptotic signaling pathway by p53 class mediator	1/275	33/18903	0.3837	0.688707	0.57309	ATAD5	1
BP	GO:1904030	negative regulation of cyclin-dependent protein kinase activity	1/275	33/18903	0.3837	0.688707	0.57309	PLK1	1
BP	GO:0001656	metanephros development	2/275	92/18903	0.387872	0.694175	0.57764	SOX9/ACAT1	2
BP	GO:0046031	ADP metabolic process	2/275	92/18903	0.387872	0.694175	0.57764	FOXK1/GPD1	2
BP	GO:0072091	regulation of stem cell proliferation	2/275	92/18903	0.387872	0.694175	0.57764	SOX9/HMGB2	2
BP	GO:0090277	positive regulation of peptide hormone secretion	2/275	92/18903	0.387872	0.694175	0.57764	RBP4/PCK2	2
BP	GO:0051258	protein polymerization	5/275	281/18903	0.388573	0.694343	0.57778	TPX2/PLEKHG2/UBE2S/STMN1/CENPJ	5
BP	GO:0016125	sterol metabolic process	3/275	154/18903	0.38881	0.694343	0.57778	PON1/ACADL/CYP8B1	3
BP	GO:0051092	positive regulation of NF-kappaB transcription factor activity	3/275	154/18903	0.38881	0.694343	0.57778	ARHGEF2/TRAF2/TRAF5	3
BP	GO:0009156	ribonucleoside monophosphate biosynthetic process	1/275	34/18903	0.392682	0.69622	0.579342	UCK2	1
BP	GO:0032480	negative regulation of type I interferon production	1/275	34/18903	0.392682	0.69622	0.579342	TRAIP	1
BP	GO:0032743	positive regulation of interleukin-2 production	1/275	34/18903	0.392682	0.69622	0.579342	TRAF2	1
BP	GO:0033238	regulation of cellular amine metabolic process	1/275	34/18903	0.392682	0.69622	0.579342	ALDH2	1
BP	GO:0045648	positive regulation of erythrocyte differentiation	1/275	34/18903	0.392682	0.69622	0.579342	HMGB2	1
BP	GO:0051973	positive regulation of telomerase activity	1/275	34/18903	0.392682	0.69622	0.579342	NEK2	1
BP	GO:0055094	response to lipoprotein particle	1/275	34/18903	0.392682	0.69622	0.579342	GAS5	1
BP	GO:0090162	establishment of epithelial cell polarity	1/275	34/18903	0.392682	0.69622	0.579342	FBF1	1
BP	GO:0110110	positive regulation of animal organ morphogenesis	1/275	34/18903	0.392682	0.69622	0.579342	SOX9	1
BP	GO:1901797	negative regulation of signal transduction by p53 class mediator	1/275	34/18903	0.392682	0.69622	0.579342	ATAD5	1
BP	GO:0051781	positive regulation of cell division	2/275	93/18903	0.393018	0.696315	0.579421	BIRC5/CDCA8	2
BP	GO:0002793	positive regulation of peptide secretion	2/275	94/18903	0.398144	0.701333	0.583596	RBP4/PCK2	2
BP	GO:0022404	molting cycle process	2/275	94/18903	0.398144	0.701333	0.583596	SOX9/TMEM79	2
BP	GO:0022405	hair cycle process	2/275	94/18903	0.398144	0.701333	0.583596	SOX9/TMEM79	2
BP	GO:1900542	regulation of purine nucleotide metabolic process	2/275	94/18903	0.398144	0.701333	0.583596	BEND3/GPD1	2
BP	GO:0042113	B cell activation	6/275	350/18903	0.400378	0.701333	0.583596	MSH2/EZH2/NSD2/KMT5C/EXO1/ATAD5	6
BP	GO:0007031	peroxisome organization	1/275	35/18903	0.401533	0.701333	0.583596	PEX11G	1
BP	GO:0010737	protein kinase A signaling	1/275	35/18903	0.401533	0.701333	0.583596	SPATC1L	1
BP	GO:0030212	hyaluronan metabolic process	1/275	35/18903	0.401533	0.701333	0.583596	ABCC5	1
BP	GO:0031128	developmental induction	1/275	35/18903	0.401533	0.701333	0.583596	SOX9	1
BP	GO:0032205	negative regulation of telomere maintenance	1/275	35/18903	0.401533	0.701333	0.583596	PIF1	1
BP	GO:0035137	hindlimb morphogenesis	1/275	35/18903	0.401533	0.701333	0.583596	PITX1	1
BP	GO:0035633	maintenance of blood-brain barrier	1/275	35/18903	0.401533	0.701333	0.583596	LAMC1	1
BP	GO:0048730	epidermis morphogenesis	1/275	35/18903	0.401533	0.701333	0.583596	TMEM79	1
BP	GO:0050685	positive regulation of mRNA processing	1/275	35/18903	0.401533	0.701333	0.583596	SF3B4	1
BP	GO:0051354	negative regulation of oxidoreductase activity	1/275	35/18903	0.401533	0.701333	0.583596	HP	1
BP	GO:0051567	histone H3-K9 methylation	1/275	35/18903	0.401533	0.701333	0.583596	BEND3	1
BP	GO:0055075	potassium ion homeostasis	1/275	35/18903	0.401533	0.701333	0.583596	KCTD7	1
BP	GO:0062098	regulation of programmed necrotic cell death	1/275	35/18903	0.401533	0.701333	0.583596	ARHGEF2	1
BP	GO:0071425	hematopoietic stem cell proliferation	1/275	35/18903	0.401533	0.701333	0.583596	BRCA2	1
BP	GO:1901658	glycosyl compound catabolic process	1/275	35/18903	0.401533	0.701333	0.583596	NUDT1	1
BP	GO:0098773	skin epidermis development	2/275	95/18903	0.40325	0.703834	0.585678	SOX9/TMEM79	2
BP	GO:0044409	entry into host	3/275	158/18903	0.40448	0.705481	0.587049	TRIM11/TRIM59/SLC10A1	3
BP	GO:0022411	cellular component disassembly	8/275	483/18903	0.405301	0.706414	0.587825	TPX2/ARHGEF2/STMN1/KIF18A/LAMC1/KIF2C/PLK1/PLG	8
BP	GO:0003073	regulation of systemic arterial blood pressure	2/275	96/18903	0.408336	0.707555	0.588774	CYP4F2/CYP4A11	2
BP	GO:0006497	protein lipidation	2/275	96/18903	0.408336	0.707555	0.588774	PIGU/PIGC	2
BP	GO:0014033	neural crest cell differentiation	2/275	96/18903	0.408336	0.707555	0.588774	TCOF1/SOX9	2
BP	GO:0046330	positive regulation of JNK cascade	2/275	96/18903	0.408336	0.707555	0.588774	TRAF2/TRAF5	2
BP	GO:0072080	nephron tubule development	2/275	96/18903	0.408336	0.707555	0.588774	SOX9/ACAT1	2
BP	GO:0060041	retina development in camera-type eye	3/275	159/18903	0.40838	0.707555	0.588774	SOX9/RBP4/LPCAT1	3
BP	GO:0007249	I-kappaB kinase/NF-kappaB signaling	5/275	288/18903	0.408721	0.707555	0.588774	TRAF2/TRIM59/IKBKE/TRAF5/ESR1	5
BP	GO:0032232	negative regulation of actin filament bundle assembly	1/275	36/18903	0.410256	0.707555	0.588774	STMN1	1
BP	GO:0046471	phosphatidylglycerol metabolic process	1/275	36/18903	0.410256	0.707555	0.588774	LPCAT1	1
BP	GO:0048536	spleen development	1/275	36/18903	0.410256	0.707555	0.588774	FLVCR1	1
BP	GO:0060323	head morphogenesis	1/275	36/18903	0.410256	0.707555	0.588774	FLVCR1	1
BP	GO:0071711	basement membrane organization	1/275	36/18903	0.410256	0.707555	0.588774	LAMC1	1
BP	GO:0098810	neurotransmitter reuptake	1/275	36/18903	0.410256	0.707555	0.588774	SLC22A1	1
BP	GO:0120316	sperm flagellum assembly	1/275	36/18903	0.410256	0.707555	0.588774	CEP131	1
BP	GO:1905332	positive regulation of morphogenesis of an epithelium	1/275	36/18903	0.410256	0.707555	0.588774	SOX9	1
BP	GO:0050679	positive regulation of epithelial cell proliferation	4/275	224/18903	0.411273	0.708319	0.58941	SOX9/LAMC1/HMGB2/IQGAP3	4
BP	GO:0097191	extrinsic apoptotic signaling pathway	4/275	224/18903	0.411273	0.708319	0.58941	ARHGEF2/TRAF2/PEA15/HMGB2	4
BP	GO:0006576	cellular biogenic amine metabolic process	2/275	97/18903	0.4134	0.711487	0.592046	DHPS/ALDH2	2
BP	GO:0046777	protein autophosphorylation	4/275	226/18903	0.417803	0.714886	0.594875	TTK/NEK2/MELK/CLK2	4
BP	GO:0120162	positive regulation of cold-induced thermogenesis	2/275	98/18903	0.418443	0.714886	0.594875	ACADL/ACSL1	2
BP	GO:0003176	aortic valve development	1/275	37/18903	0.418851	0.714886	0.594875	SOX9	1
BP	GO:0003230	cardiac atrium development	1/275	37/18903	0.418851	0.714886	0.594875	NSD2	1
BP	GO:0006471	protein ADP-ribosylation	1/275	37/18903	0.418851	0.714886	0.594875	SPINDOC	1
BP	GO:0009303	rRNA transcription	1/275	37/18903	0.418851	0.714886	0.594875	TCOF1	1
BP	GO:0032435	negative regulation of proteasomal ubiquitin-dependent protein catabolic process	1/275	37/18903	0.418851	0.714886	0.594875	TTC36	1
BP	GO:0045880	positive regulation of smoothened signaling pathway	1/275	37/18903	0.418851	0.714886	0.594875	TEDC2	1
BP	GO:0046473	phosphatidic acid metabolic process	1/275	37/18903	0.418851	0.714886	0.594875	LPCAT1	1
BP	GO:0048854	brain morphogenesis	1/275	37/18903	0.418851	0.714886	0.594875	FANCD2	1
BP	GO:0071402	cellular response to lipoprotein particle stimulus	1/275	37/18903	0.418851	0.714886	0.594875	GAS5	1
BP	GO:1903725	regulation of phospholipid metabolic process	1/275	37/18903	0.418851	0.714886	0.594875	LPCAT1	1
BP	GO:0050792	regulation of viral process	3/275	162/18903	0.420033	0.716407	0.59614	TRIM11/KPNA2/TRIM59	3
BP	GO:1903050	regulation of proteolysis involved in protein catabolic process	4/275	227/18903	0.421062	0.717666	0.597188	CDC20/PLK1/DET1/TTC36	4
BP	GO:0002366	leukocyte activation involved in immune response	5/275	293/18903	0.423061	0.720269	0.599354	MSH2/NSD2/KMT5C/EXO1/ATAD5	5
BP	GO:0006140	regulation of nucleotide metabolic process	2/275	99/18903	0.423465	0.720269	0.599354	BEND3/GPD1	2
BP	GO:0061326	renal tubule development	2/275	99/18903	0.423465	0.720269	0.599354	SOX9/ACAT1	2
BP	GO:0002369	T cell cytokine production	1/275	38/18903	0.427323	0.721807	0.600634	TRAF2	1
BP	GO:0002724	regulation of T cell cytokine production	1/275	38/18903	0.427323	0.721807	0.600634	TRAF2	1
BP	GO:0003203	endocardial cushion morphogenesis	1/275	38/18903	0.427323	0.721807	0.600634	SOX9	1
BP	GO:0006862	nucleotide transport	1/275	38/18903	0.427323	0.721807	0.600634	ABCC5	1
BP	GO:0045746	negative regulation of Notch signaling pathway	1/275	38/18903	0.427323	0.721807	0.600634	CBFA2T2	1
BP	GO:0048821	erythrocyte development	1/275	38/18903	0.427323	0.721807	0.600634	FLVCR1	1
BP	GO:0072337	modified amino acid transport	1/275	38/18903	0.427323	0.721807	0.600634	ABCC5	1
BP	GO:1902229	regulation of intrinsic apoptotic signaling pathway in response to DNA damage	1/275	38/18903	0.427323	0.721807	0.600634	ATAD5	1
BP	GO:0055067	monovalent inorganic cation homeostasis	3/275	164/18903	0.427759	0.721807	0.600634	KCTD7/CYP4F2/CYP4A11	3
BP	GO:0006165	nucleoside diphosphate phosphorylation	2/275	100/18903	0.428463	0.721807	0.600634	FOXK1/GPD1	2
BP	GO:0048709	oligodendrocyte differentiation	2/275	100/18903	0.428463	0.721807	0.600634	SOX9/HDAC11	2
BP	GO:0097306	cellular response to alcohol	2/275	100/18903	0.428463	0.721807	0.600634	RAD51/BLM	2
BP	GO:0098869	cellular oxidant detoxification	2/275	100/18903	0.428463	0.721807	0.600634	HP/GSTZ1	2
BP	GO:1990830	cellular response to leukemia inhibitory factor	2/275	100/18903	0.428463	0.721807	0.600634	MYBL2/CACYBP	2
BP	GO:0048872	homeostasis of number of cells	5/275	296/18903	0.431637	0.725041	0.603324	EZH2/SOX9/CCNB2/FLVCR1/HMGB2	5
BP	GO:0031331	positive regulation of cellular catabolic process	7/275	429/18903	0.433053	0.725041	0.603324	CDC20/TRIM65/PLK1/DET1/GAS5/KCNQ1OT1/GPD1	7
BP	GO:0006721	terpenoid metabolic process	2/275	101/18903	0.433439	0.725041	0.603324	RBP4/HSD17B6	2
BP	GO:0042158	lipoprotein biosynthetic process	2/275	101/18903	0.433439	0.725041	0.603324	PIGU/PIGC	2
BP	GO:1990823	response to leukemia inhibitory factor	2/275	101/18903	0.433439	0.725041	0.603324	MYBL2/CACYBP	2
BP	GO:2001243	negative regulation of intrinsic apoptotic signaling pathway	2/275	101/18903	0.433439	0.725041	0.603324	ARHGEF2/ATAD5	2
BP	GO:0033674	positive regulation of kinase activity	8/275	496/18903	0.434032	0.725041	0.603324	TPX2/EZH2/CKS2/TRAF2/CCNB1/SPATC1L/CKS1B/ACSL1	8
BP	GO:0002263	cell activation involved in immune response	5/275	297/18903	0.43449	0.725041	0.603324	MSH2/NSD2/KMT5C/EXO1/ATAD5	5
BP	GO:0006730	one-carbon metabolic process	1/275	39/18903	0.435671	0.725041	0.603324	MAT1A	1
BP	GO:0030279	negative regulation of ossification	1/275	39/18903	0.435671	0.725041	0.603324	SOX9	1
BP	GO:0032728	positive regulation of interferon-beta production	1/275	39/18903	0.435671	0.725041	0.603324	HMGB2	1
BP	GO:0042401	cellular biogenic amine biosynthetic process	1/275	39/18903	0.435671	0.725041	0.603324	ALDH2	1
BP	GO:0043618	regulation of transcription from RNA polymerase II promoter in response to stress	1/275	39/18903	0.435671	0.725041	0.603324	CHEK1	1
BP	GO:0045616	regulation of keratinocyte differentiation	1/275	39/18903	0.435671	0.725041	0.603324	EZH2	1
BP	GO:0046621	negative regulation of organ growth	1/275	39/18903	0.435671	0.725041	0.603324	RBP4	1
BP	GO:0051569	regulation of histone H3-K4 methylation	1/275	39/18903	0.435671	0.725041	0.603324	PYGO2	1
BP	GO:0090181	regulation of cholesterol metabolic process	1/275	39/18903	0.435671	0.725041	0.603324	ACADL	1
BP	GO:1901661	quinone metabolic process	1/275	39/18903	0.435671	0.725041	0.603324	CYP4F2	1
BP	GO:0016575	histone deacetylation	2/275	102/18903	0.438392	0.728586	0.606275	HDAC11/YEATS2	2
BP	GO:0046939	nucleotide phosphorylation	2/275	102/18903	0.438392	0.728586	0.606275	FOXK1/GPD1	2
BP	GO:2001234	negative regulation of apoptotic signaling pathway	4/275	233/18903	0.44052	0.730847	0.608156	ARHGEF2/PEA15/HMGB2/ATAD5	4
BP	GO:0043255	regulation of carbohydrate biosynthetic process	2/275	103/18903	0.443321	0.730847	0.608156	ZNF692/CLK2	2
BP	GO:0046620	regulation of organ growth	2/275	103/18903	0.443321	0.730847	0.608156	RBP4/FLVCR1	2
BP	GO:0050773	regulation of dendrite development	2/275	103/18903	0.443321	0.730847	0.608156	EZH2/CDC20	2
BP	GO:0009260	ribonucleotide biosynthetic process	4/275	234/18903	0.443745	0.730847	0.608156	UCK2/ACAT1/MLYCD/ACSL1	4
BP	GO:0009309	amine biosynthetic process	1/275	40/18903	0.443897	0.730847	0.608156	ALDH2	1
BP	GO:0010863	positive regulation of phospholipase C activity	1/275	40/18903	0.443897	0.730847	0.608156	ESR1	1
BP	GO:0016233	telomere capping	1/275	40/18903	0.443897	0.730847	0.608156	NEK2	1
BP	GO:0032506	cytokinetic process	1/275	40/18903	0.443897	0.730847	0.608156	KIF20A	1
BP	GO:0033120	positive regulation of RNA splicing	1/275	40/18903	0.443897	0.730847	0.608156	SF3B4	1
BP	GO:0045923	positive regulation of fatty acid metabolic process	1/275	40/18903	0.443897	0.730847	0.608156	MLYCD	1
BP	GO:0051154	negative regulation of striated muscle cell differentiation	1/275	40/18903	0.443897	0.730847	0.608156	EZH2	1
BP	GO:1900016	negative regulation of cytokine production involved in inflammatory response	1/275	40/18903	0.443897	0.730847	0.608156	EZH2	1
BP	GO:1902692	regulation of neuroblast proliferation	1/275	40/18903	0.443897	0.730847	0.608156	WDR62	1
BP	GO:0001837	epithelial to mesenchymal transition	3/275	169/18903	0.446912	0.73483	0.61147	TCOF1/EZH2/SOX9	3
BP	GO:1902904	negative regulation of supramolecular fiber organization	3/275	169/18903	0.446912	0.73483	0.61147	TPX2/ARHGEF2/STMN1	3
BP	GO:0009135	purine nucleoside diphosphate metabolic process	2/275	104/18903	0.448226	0.735031	0.611638	FOXK1/GPD1	2
BP	GO:0009179	purine ribonucleoside diphosphate metabolic process	2/275	104/18903	0.448226	0.735031	0.611638	FOXK1/GPD1	2
BP	GO:0046425	regulation of receptor signaling pathway via JAK-STAT	2/275	104/18903	0.448226	0.735031	0.611638	PIGU/CENPJ	2
BP	GO:0110020	regulation of actomyosin structure organization	2/275	104/18903	0.448226	0.735031	0.611638	STMN1/ANKRD23	2
BP	GO:0007339	binding of sperm to zona pellucida	1/275	41/18903	0.452005	0.736672	0.613003	CCT3	1
BP	GO:0042417	dopamine metabolic process	1/275	41/18903	0.452005	0.736672	0.613003	ALDH2	1
BP	GO:0045292	mRNA cis splicing, via spliceosome	1/275	41/18903	0.452005	0.736672	0.613003	SRSF12	1
BP	GO:0060338	regulation of type I interferon-mediated signaling pathway	1/275	41/18903	0.452005	0.736672	0.613003	IKBKE	1
BP	GO:0072210	metanephric nephron development	1/275	41/18903	0.452005	0.736672	0.613003	SOX9	1
BP	GO:0120178	steroid hormone biosynthetic process	1/275	41/18903	0.452005	0.736672	0.613003	HSD17B6	1
BP	GO:1902742	apoptotic process involved in development	1/275	41/18903	0.452005	0.736672	0.613003	CHEK1	1
BP	GO:1905314	semi-lunar valve development	1/275	41/18903	0.452005	0.736672	0.613003	SOX9	1
BP	GO:0006664	glycolipid metabolic process	2/275	105/18903	0.453107	0.736672	0.613003	PIGU/PIGC	2
BP	GO:0032479	regulation of type I interferon production	2/275	105/18903	0.453107	0.736672	0.613003	HMGB2/TRAIP	2
BP	GO:0032606	type I interferon production	2/275	105/18903	0.453107	0.736672	0.613003	HMGB2/TRAIP	2
BP	GO:0044728	DNA methylation or demethylation	2/275	105/18903	0.453107	0.736672	0.613003	EZH2/BEND3	2
BP	GO:1901796	regulation of signal transduction by p53 class mediator	2/275	105/18903	0.453107	0.736672	0.613003	CHEK1/ATAD5	2
BP	GO:1903509	liposaccharide metabolic process	2/275	106/18903	0.457963	0.742975	0.618248	PIGU/PIGC	2
BP	GO:0007259	receptor signaling pathway via JAK-STAT	3/275	172/18903	0.458282	0.742975	0.618248	PIGU/HPX/CENPJ	3
BP	GO:1903034	regulation of response to wounding	3/275	172/18903	0.458282	0.742975	0.618248	PLG/SERPING1/KLKB1	3
BP	GO:0010463	mesenchymal cell proliferation	1/275	42/18903	0.459994	0.742975	0.618248	SOX9	1
BP	GO:0019320	hexose catabolic process	1/275	42/18903	0.459994	0.742975	0.618248	FOXK1	1
BP	GO:0021983	pituitary gland development	1/275	42/18903	0.459994	0.742975	0.618248	PITX1	1
BP	GO:0043029	T cell homeostasis	1/275	42/18903	0.459994	0.742975	0.618248	CCNB2	1
BP	GO:0055090	acylglycerol homeostasis	1/275	42/18903	0.459994	0.742975	0.618248	ACSM2A	1
BP	GO:0070328	triglyceride homeostasis	1/275	42/18903	0.459994	0.742975	0.618248	ACSM2A	1
BP	GO:1900274	regulation of phospholipase C activity	1/275	42/18903	0.459994	0.742975	0.618248	ESR1	1
BP	GO:0045088	regulation of innate immune response	4/275	240/18903	0.462974	0.747299	0.621846	HPX/HMGB2/IKBKE/SERPING1	4
BP	GO:0046390	ribose phosphate biosynthetic process	4/275	241/18903	0.466157	0.750779	0.624742	UCK2/ACAT1/MLYCD/ACSL1	4
BP	GO:0032526	response to retinoic acid	2/275	108/18903	0.4676	0.750779	0.624742	SOX9/RBP4	2
BP	GO:0044106	cellular amine metabolic process	2/275	108/18903	0.4676	0.750779	0.624742	DHPS/ALDH2	2
BP	GO:0009124	nucleoside monophosphate biosynthetic process	1/275	43/18903	0.467868	0.750779	0.624742	UCK2	1
BP	GO:0014003	oligodendrocyte development	1/275	43/18903	0.467868	0.750779	0.624742	HDAC11	1
BP	GO:0043507	positive regulation of JUN kinase activity	1/275	43/18903	0.467868	0.750779	0.624742	TRAF2	1
BP	GO:0060412	ventricular septum morphogenesis	1/275	43/18903	0.467868	0.750779	0.624742	NSD2	1
BP	GO:0060428	lung epithelium development	1/275	43/18903	0.467868	0.750779	0.624742	SOX9	1
BP	GO:0071548	response to dexamethasone	1/275	43/18903	0.467868	0.750779	0.624742	PCK2	1
BP	GO:0031056	regulation of histone modification	3/275	175/18903	0.469552	0.752992	0.626584	CHEK1/PYGO2/YEATS2	3
BP	GO:1904951	positive regulation of establishment of protein localization	5/275	310/18903	0.471257	0.755236	0.628451	RBP4/CEP131/CENPJ/CCT3/PCK2	5
BP	GO:0001504	neurotransmitter uptake	1/275	44/18903	0.475627	0.75928	0.631816	SLC22A1	1
BP	GO:0009394	2'-deoxyribonucleotide metabolic process	1/275	44/18903	0.475627	0.75928	0.631816	DTYMK	1
BP	GO:0031063	regulation of histone deacetylation	1/275	44/18903	0.475627	0.75928	0.631816	YEATS2	1
BP	GO:0044058	regulation of digestive system process	1/275	44/18903	0.475627	0.75928	0.631816	CYP8B1	1
BP	GO:0045214	sarcomere organization	1/275	44/18903	0.475627	0.75928	0.631816	ANKRD23	1
BP	GO:0071763	nuclear membrane organization	1/275	44/18903	0.475627	0.75928	0.631816	PLK1	1
BP	GO:0001764	neuron migration	3/275	177/18903	0.477007	0.760992	0.63324	WDR62/ARHGEF2/GNRH1	3
BP	GO:0048736	appendage development	3/275	178/18903	0.480717	0.765545	0.637029	PITX1/SOX9/FLVCR1	3
BP	GO:0060173	limb development	3/275	178/18903	0.480717	0.765545	0.637029	PITX1/SOX9/FLVCR1	3
BP	GO:0042177	negative regulation of protein catabolic process	2/275	111/18903	0.481864	0.765545	0.637029	MAD2L1/TTC36	2
BP	GO:0006775	fat-soluble vitamin metabolic process	1/275	45/18903	0.483273	0.765545	0.637029	CYP4F2	1
BP	GO:0008631	intrinsic apoptotic signaling pathway in response to oxidative stress	1/275	45/18903	0.483273	0.765545	0.637029	MELK	1
BP	GO:0009262	deoxyribonucleotide metabolic process	1/275	45/18903	0.483273	0.765545	0.637029	DTYMK	1
BP	GO:0019692	deoxyribose phosphate metabolic process	1/275	45/18903	0.483273	0.765545	0.637029	DTYMK	1
BP	GO:0030890	positive regulation of B cell proliferation	1/275	45/18903	0.483273	0.765545	0.637029	ATAD5	1
BP	GO:0032781	positive regulation of ATP-dependent activity	1/275	45/18903	0.483273	0.765545	0.637029	MSH2	1
BP	GO:0043620	regulation of DNA-templated transcription in response to stress	1/275	45/18903	0.483273	0.765545	0.637029	CHEK1	1
BP	GO:0046427	positive regulation of receptor signaling pathway via JAK-STAT	1/275	45/18903	0.483273	0.765545	0.637029	CENPJ	1
BP	GO:0006575	cellular modified amino acid metabolic process	3/275	180/18903	0.488099	0.772424	0.642754	GSTZ1/ACADL/DMGDH	3
BP	GO:0048863	stem cell differentiation	4/275	248/18903	0.488242	0.772424	0.642754	TCOF1/EZH2/SOX9/ESR1	4
BP	GO:0010677	negative regulation of cellular carbohydrate metabolic process	1/275	46/18903	0.490808	0.773509	0.643656	CLK2	1
BP	GO:0035272	exocrine system development	1/275	46/18903	0.490808	0.773509	0.643656	SOX9	1
BP	GO:0046365	monosaccharide catabolic process	1/275	46/18903	0.490808	0.773509	0.643656	FOXK1	1
BP	GO:0060443	mammary gland morphogenesis	1/275	46/18903	0.490808	0.773509	0.643656	ESR1	1
BP	GO:0070266	necroptotic process	1/275	46/18903	0.490808	0.773509	0.643656	ARHGEF2	1
BP	GO:0085029	extracellular matrix assembly	1/275	46/18903	0.490808	0.773509	0.643656	SOX9	1
BP	GO:0009199	ribonucleoside triphosphate metabolic process	4/275	249/18903	0.491368	0.773896	0.643978	UCK2/FOXK1/BEND3/GPD1	4
BP	GO:0002526	acute inflammatory response	2/275	114/18903	0.49589	0.777762	0.647195	HP/KLKB1	2
BP	GO:0009185	ribonucleoside diphosphate metabolic process	2/275	114/18903	0.49589	0.777762	0.647195	FOXK1/GPD1	2
BP	GO:0006110	regulation of glycolytic process	1/275	47/18903	0.498234	0.777762	0.647195	GPD1	1
BP	GO:0008542	visual learning	1/275	47/18903	0.498234	0.777762	0.647195	TTC36	1
BP	GO:0031018	endocrine pancreas development	1/275	47/18903	0.498234	0.777762	0.647195	SOX9	1
BP	GO:0032365	intracellular lipid transport	1/275	47/18903	0.498234	0.777762	0.647195	SCP2	1
BP	GO:0032369	negative regulation of lipid transport	1/275	47/18903	0.498234	0.777762	0.647195	CYP4F2	1
BP	GO:0042073	intraciliary transport	1/275	47/18903	0.498234	0.777762	0.647195	CEP131	1
BP	GO:0045646	regulation of erythrocyte differentiation	1/275	47/18903	0.498234	0.777762	0.647195	HMGB2	1
BP	GO:0046677	response to antibiotic	1/275	47/18903	0.498234	0.777762	0.647195	EZH2	1
BP	GO:0051180	vitamin transport	1/275	47/18903	0.498234	0.777762	0.647195	ABCC5	1
BP	GO:0060711	labyrinthine layer development	1/275	47/18903	0.498234	0.777762	0.647195	PLG	1
BP	GO:0061383	trabecula morphogenesis	1/275	47/18903	0.498234	0.777762	0.647195	RBP4	1
BP	GO:0071470	cellular response to osmotic stress	1/275	47/18903	0.498234	0.777762	0.647195	ARHGEF2	1
BP	GO:0044000	movement in host	3/275	183/18903	0.499075	0.778091	0.647469	TRIM11/TRIM59/SLC10A1	3
BP	GO:0097696	receptor signaling pathway via STAT	3/275	183/18903	0.499075	0.778091	0.647469	PIGU/HPX/CENPJ	3
BP	GO:0042303	molting cycle	2/275	115/18903	0.500512	0.77816	0.647526	SOX9/TMEM79	2
BP	GO:0042633	hair cycle	2/275	115/18903	0.500512	0.77816	0.647526	SOX9/TMEM79	2
BP	GO:1904892	regulation of receptor signaling pathway via STAT	2/275	115/18903	0.500512	0.77816	0.647526	PIGU/CENPJ	2
BP	GO:1990748	cellular detoxification	2/275	115/18903	0.500512	0.77816	0.647526	HP/GSTZ1	2
BP	GO:0010951	negative regulation of endopeptidase activity	4/275	252/18903	0.500696	0.77816	0.647526	BIRC5/PTTG1/SERPING1/C3P1	4
BP	GO:0002065	columnar/cuboidal epithelial cell differentiation	2/275	116/18903	0.505107	0.779814	0.648903	CBFA2T2/SOX9	2
BP	GO:0072009	nephron epithelium development	2/275	116/18903	0.505107	0.779814	0.648903	SOX9/ACAT1	2
BP	GO:0001754	eye photoreceptor cell differentiation	1/275	48/18903	0.505552	0.779814	0.648903	SOX9	1
BP	GO:0002673	regulation of acute inflammatory response	1/275	48/18903	0.505552	0.779814	0.648903	KLKB1	1
BP	GO:0003197	endocardial cushion development	1/275	48/18903	0.505552	0.779814	0.648903	SOX9	1
BP	GO:0006953	acute-phase response	1/275	48/18903	0.505552	0.779814	0.648903	HP	1
BP	GO:0009066	aspartate family amino acid metabolic process	1/275	48/18903	0.505552	0.779814	0.648903	MAT1A	1
BP	GO:0010171	body morphogenesis	1/275	48/18903	0.505552	0.779814	0.648903	FLVCR1	1
BP	GO:0031648	protein destabilization	1/275	48/18903	0.505552	0.779814	0.648903	PLK1	1
BP	GO:0046189	phenol-containing compound biosynthetic process	1/275	48/18903	0.505552	0.779814	0.648903	ALDH2	1
BP	GO:0046717	acid secretion	1/275	48/18903	0.505552	0.779814	0.648903	SLC10A1	1
BP	GO:0048538	thymus development	1/275	48/18903	0.505552	0.779814	0.648903	CCNB2	1
BP	GO:0043406	positive regulation of MAP kinase activity	2/275	117/18903	0.509674	0.785126	0.653323	EZH2/TRAF2	2
BP	GO:0015698	inorganic anion transport	3/275	186/18903	0.509933	0.785126	0.653323	PACC1/ABCC5/ABCC10	3
BP	GO:0021537	telencephalon development	4/275	255/18903	0.50995	0.785126	0.653323	TACC3/WDR62/EZH2/H2AX	4
BP	GO:0031647	regulation of protein stability	5/275	325/18903	0.512705	0.786025	0.654071	NDC80/MCM8/CCT3/PLK1/CPN2	5
BP	GO:0010862	positive regulation of pathway-restricted SMAD protein phosphorylation	1/275	49/18903	0.512764	0.786025	0.654071	TTK	1
BP	GO:0031146	SCF-dependent proteasomal ubiquitin-dependent protein catabolic process	1/275	49/18903	0.512764	0.786025	0.654071	CCNF	1
BP	GO:0035307	positive regulation of protein dephosphorylation	1/275	49/18903	0.512764	0.786025	0.654071	CDCA2	1
BP	GO:0055081	anion homeostasis	1/275	49/18903	0.512764	0.786025	0.654071	KCTD7	1
BP	GO:1904894	positive regulation of receptor signaling pathway via STAT	1/275	49/18903	0.512764	0.786025	0.654071	CENPJ	1
BP	GO:2000378	negative regulation of reactive oxygen species metabolic process	1/275	49/18903	0.512764	0.786025	0.654071	HP	1
BP	GO:0048469	cell maturation	3/275	187/18903	0.513524	0.786294	0.654295	BRCA2/FLVCR1/TMEM79	3
BP	GO:0019751	polyol metabolic process	2/275	118/18903	0.514214	0.786294	0.654295	PCK2/MOGAT2	2
BP	GO:0030326	embryonic limb morphogenesis	2/275	118/18903	0.514214	0.786294	0.654295	PITX1/FLVCR1	2
BP	GO:0035113	embryonic appendage morphogenesis	2/275	118/18903	0.514214	0.786294	0.654295	PITX1/FLVCR1	2
BP	GO:0002833	positive regulation of response to biotic stimulus	3/275	188/18903	0.517102	0.790049	0.65742	HPX/HMGB2/IKBKE	3
BP	GO:0015718	monocarboxylic acid transport	2/275	119/18903	0.518726	0.790049	0.65742	SLC27A5/SLC10A1	2
BP	GO:0021695	cerebellar cortex development	1/275	50/18903	0.51987	0.790049	0.65742	EZH2	1
BP	GO:0032964	collagen biosynthetic process	1/275	50/18903	0.51987	0.790049	0.65742	P3H4	1
BP	GO:0035036	sperm-egg recognition	1/275	50/18903	0.51987	0.790049	0.65742	CCT3	1
BP	GO:0042304	regulation of fatty acid biosynthetic process	1/275	50/18903	0.51987	0.790049	0.65742	ACADL	1
BP	GO:0060043	regulation of cardiac muscle cell proliferation	1/275	50/18903	0.51987	0.790049	0.65742	RBP4	1
BP	GO:0089718	amino acid import across plasma membrane	1/275	50/18903	0.51987	0.790049	0.65742	SLC36A1	1
BP	GO:0090102	cochlea development	1/275	50/18903	0.51987	0.790049	0.65742	SOX9	1
BP	GO:2000059	negative regulation of ubiquitin-dependent protein catabolic process	1/275	50/18903	0.51987	0.790049	0.65742	TTC36	1
BP	GO:0043123	positive regulation of I-kappaB kinase/NF-kappaB signaling	3/275	189/18903	0.520666	0.790771	0.65802	TRAF2/IKBKE/TRAF5	3
BP	GO:0007613	memory	2/275	120/18903	0.52321	0.794146	0.660829	FEN1/TTC36	2
BP	GO:0043433	negative regulation of DNA-binding transcription factor activity	3/275	190/18903	0.524215	0.795183	0.661692	EZH2/TRAIP/ESR1	3
BP	GO:0015872	dopamine transport	1/275	51/18903	0.526874	0.79628	0.662604	SLC22A1	1
BP	GO:0019083	viral transcription	1/275	51/18903	0.526874	0.79628	0.662604	TRIM11	1
BP	GO:0022602	ovulation cycle process	1/275	51/18903	0.526874	0.79628	0.662604	ESR1	1
BP	GO:0046580	negative regulation of Ras protein signal transduction	1/275	51/18903	0.526874	0.79628	0.662604	STMN1	1
BP	GO:0060425	lung morphogenesis	1/275	51/18903	0.526874	0.79628	0.662604	SOX9	1
BP	GO:1901799	negative regulation of proteasomal protein catabolic process	1/275	51/18903	0.526874	0.79628	0.662604	TTC36	1
BP	GO:0006720	isoprenoid metabolic process	2/275	121/18903	0.527666	0.796988	0.663194	RBP4/HSD17B6	2
BP	GO:0006470	protein dephosphorylation	4/275	261/18903	0.528223	0.797342	0.663488	CDKN3/CDC25C/CDC25A/CDCA2	4
BP	GO:0031099	regeneration	3/275	192/18903	0.531271	0.801453	0.666909	EZH2/BCL9/PLG	3
BP	GO:0006476	protein deacetylation	2/275	122/18903	0.532093	0.802051	0.667407	HDAC11/YEATS2	2
BP	GO:0010939	regulation of necrotic cell death	1/275	52/18903	0.533775	0.802051	0.667407	ARHGEF2	1
BP	GO:0043392	negative regulation of DNA binding	1/275	52/18903	0.533775	0.802051	0.667407	NEK2	1
BP	GO:0045912	negative regulation of carbohydrate metabolic process	1/275	52/18903	0.533775	0.802051	0.667407	CLK2	1
BP	GO:0060612	adipose tissue development	1/275	52/18903	0.533775	0.802051	0.667407	ACAT1	1
BP	GO:0010466	negative regulation of peptidase activity	4/275	263/18903	0.534241	0.802051	0.667407	BIRC5/PTTG1/SERPING1/C3P1	4
BP	GO:0015980	energy derivation by oxidation of organic compounds	5/275	333/18903	0.534267	0.802051	0.667407	MSH2/CCNB1/POLG2/GPD1/ETFDH	5
BP	GO:0060249	anatomical structure homeostasis	5/275	333/18903	0.534267	0.802051	0.667407	SOX9/LAMC1/RBP4/LPCAT1/PLG	5
BP	GO:0022612	gland morphogenesis	2/275	123/18903	0.536493	0.803925	0.668966	SOX9/ESR1	2
BP	GO:0046887	positive regulation of hormone secretion	2/275	123/18903	0.536493	0.803925	0.668966	RBP4/PCK2	2
BP	GO:0097237	cellular response to toxic substance	2/275	123/18903	0.536493	0.803925	0.668966	HP/GSTZ1	2
BP	GO:0031667	response to nutrient levels	7/275	474/18903	0.537338	0.804703	0.669614	FOXK1/PON1/ACAT1/SLC10A1/PCK2/ACSL1/CYP8B1	7
BP	GO:0007632	visual behavior	1/275	53/18903	0.540577	0.807104	0.671612	TTC36	1
BP	GO:0009584	detection of visible light	1/275	53/18903	0.540577	0.807104	0.671612	CEP250	1
BP	GO:0010874	regulation of cholesterol efflux	1/275	53/18903	0.540577	0.807104	0.671612	PON1	1
BP	GO:0015804	neutral amino acid transport	1/275	53/18903	0.540577	0.807104	0.671612	SLC36A1	1
BP	GO:0019933	cAMP-mediated signaling	1/275	53/18903	0.540577	0.807104	0.671612	SOX9	1
BP	GO:0045664	regulation of neuron differentiation	3/275	196/18903	0.545205	0.812542	0.676137	WDR62/ARHGEF2/SOX9	3
BP	GO:0000956	nuclear-transcribed mRNA catabolic process	2/275	125/18903	0.545207	0.812542	0.676137	DHX34/SMG5	2
BP	GO:0003014	renal system process	2/275	125/18903	0.545207	0.812542	0.676137	CYP4F2/CYP4A11	2
BP	GO:0010883	regulation of lipid storage	1/275	54/18903	0.547279	0.813176	0.676664	IKBKE	1
BP	GO:0030520	intracellular estrogen receptor signaling pathway	1/275	54/18903	0.547279	0.813176	0.676664	ESR1	1
BP	GO:0031113	regulation of microtubule polymerization	1/275	54/18903	0.547279	0.813176	0.676664	STMN1	1
BP	GO:0032330	regulation of chondrocyte differentiation	1/275	54/18903	0.547279	0.813176	0.676664	SOX9	1
BP	GO:0045744	negative regulation of G protein-coupled receptor signaling pathway	1/275	54/18903	0.547279	0.813176	0.676664	STMN1	1
BP	GO:0003206	cardiac chamber morphogenesis	2/275	126/18903	0.54952	0.813198	0.676683	NSD2/RBP4	2
BP	GO:0032411	positive regulation of transporter activity	2/275	126/18903	0.54952	0.813198	0.676683	KCTD7/PON1	2
BP	GO:0043244	regulation of protein-containing complex disassembly	2/275	126/18903	0.54952	0.813198	0.676683	TPX2/ARHGEF2	2
BP	GO:0050673	epithelial cell proliferation	7/275	481/18903	0.552922	0.813198	0.676683	SOX9/LAMC1/BRCA2/PYGO2/HMGB2/IQGAP3/ESR1	7
BP	GO:0002931	response to ischemia	1/275	55/18903	0.553884	0.813198	0.676683	MLYCD	1
BP	GO:0003179	heart valve morphogenesis	1/275	55/18903	0.553884	0.813198	0.676683	SOX9	1
BP	GO:0006584	catecholamine metabolic process	1/275	55/18903	0.553884	0.813198	0.676683	ALDH2	1
BP	GO:0009712	catechol-containing compound metabolic process	1/275	55/18903	0.553884	0.813198	0.676683	ALDH2	1
BP	GO:0010518	positive regulation of phospholipase activity	1/275	55/18903	0.553884	0.813198	0.676683	ESR1	1
BP	GO:0010761	fibroblast migration	1/275	55/18903	0.553884	0.813198	0.676683	TMEM201	1
BP	GO:0014888	striated muscle adaptation	1/275	55/18903	0.553884	0.813198	0.676683	EZH2	1
BP	GO:0042743	hydrogen peroxide metabolic process	1/275	55/18903	0.553884	0.813198	0.676683	HP	1
BP	GO:0043525	positive regulation of neuron apoptotic process	1/275	55/18903	0.553884	0.813198	0.676683	MYBL2	1
BP	GO:0045668	negative regulation of osteoblast differentiation	1/275	55/18903	0.553884	0.813198	0.676683	SOX9	1
BP	GO:0071320	cellular response to cAMP	1/275	55/18903	0.553884	0.813198	0.676683	GPD1	1
BP	GO:0071385	cellular response to glucocorticoid stimulus	1/275	55/18903	0.553884	0.813198	0.676683	PCK2	1
BP	GO:0072132	mesenchyme morphogenesis	1/275	55/18903	0.553884	0.813198	0.676683	SOX9	1
BP	GO:2000179	positive regulation of neural precursor cell proliferation	1/275	55/18903	0.553884	0.813198	0.676683	WDR62	1
BP	GO:2000648	positive regulation of stem cell proliferation	1/275	55/18903	0.553884	0.813198	0.676683	SOX9	1
BP	GO:2000772	regulation of cellular senescence	1/275	55/18903	0.553884	0.813198	0.676683	RBL1	1
BP	GO:0006304	DNA modification	2/275	128/18903	0.558062	0.816902	0.679765	EZH2/BEND3	2
BP	GO:0030218	erythrocyte differentiation	2/275	128/18903	0.558062	0.816902	0.679765	FLVCR1/HMGB2	2
BP	GO:0045471	response to ethanol	2/275	128/18903	0.558062	0.816902	0.679765	GNRH1/SLC10A1	2
BP	GO:0046683	response to organophosphorus	2/275	128/18903	0.558062	0.816902	0.679765	RFC3/GPD1	2
BP	GO:0048706	embryonic skeletal system development	2/275	128/18903	0.558062	0.816902	0.679765	RBP4/FLVCR1	2
BP	GO:0010718	positive regulation of epithelial to mesenchymal transition	1/275	56/18903	0.560393	0.818373	0.680989	EZH2	1
BP	GO:0015695	organic cation transport	1/275	56/18903	0.560393	0.818373	0.680989	SLC22A1	1
BP	GO:0042733	embryonic digit morphogenesis	1/275	56/18903	0.560393	0.818373	0.680989	FLVCR1	1
BP	GO:0043470	regulation of carbohydrate catabolic process	1/275	56/18903	0.560393	0.818373	0.680989	GPD1	1
BP	GO:0050678	regulation of epithelial cell proliferation	6/275	414/18903	0.560986	0.818755	0.681306	SOX9/LAMC1/BRCA2/PYGO2/HMGB2/IQGAP3	6
BP	GO:0048593	camera-type eye morphogenesis	2/275	129/18903	0.56229	0.819688	0.682082	SOX9/RBP4	2
BP	GO:0050714	positive regulation of protein secretion	2/275	129/18903	0.56229	0.819688	0.682082	RBP4/PCK2	2
BP	GO:0006403	RNA localization	3/275	202/18903	0.56565	0.821422	0.683525	DDX39A/CCT3/SMG5	3
BP	GO:0098739	import across plasma membrane	3/275	202/18903	0.56565	0.821422	0.683525	SLC36A1/SLC27A5/ACSL1	3
BP	GO:0062197	cellular response to chemical stress	5/275	345/18903	0.565779	0.821422	0.683525	EZH2/ARHGEF2/FANCD2/MELK/GAS5	5
BP	GO:0032874	positive regulation of stress-activated MAPK cascade	2/275	130/18903	0.566488	0.821422	0.683525	TRAF2/TRAF5	2
BP	GO:0042542	response to hydrogen peroxide	2/275	130/18903	0.566488	0.821422	0.683525	EZH2/HP	2
BP	GO:0051028	mRNA transport	2/275	130/18903	0.566488	0.821422	0.683525	DDX39A/SMG5	2
BP	GO:0006749	glutathione metabolic process	1/275	57/18903	0.566808	0.821422	0.683525	GSTZ1	1
BP	GO:0035196	miRNA processing	1/275	57/18903	0.566808	0.821422	0.683525	ESR1	1
BP	GO:0043388	positive regulation of DNA binding	1/275	57/18903	0.566808	0.821422	0.683525	HMGB2	1
BP	GO:0051932	synaptic transmission, GABAergic	1/275	57/18903	0.566808	0.821422	0.683525	EZH2	1
BP	GO:0051701	biological process involved in interaction with host	3/275	203/18903	0.569003	0.824119	0.68577	TRIM11/TRIM59/SLC10A1	3
BP	GO:0001894	tissue homeostasis	4/275	275/18903	0.56952	0.824385	0.685991	SOX9/LAMC1/RBP4/LPCAT1	4
BP	GO:0048599	oocyte development	1/275	58/18903	0.573129	0.828151	0.689125	BRCA2	1
BP	GO:0051058	negative regulation of small GTPase mediated signal transduction	1/275	58/18903	0.573129	0.828151	0.689125	STMN1	1
BP	GO:0060350	endochondral bone morphogenesis	1/275	58/18903	0.573129	0.828151	0.689125	SOX9	1
BP	GO:0048565	digestive tract development	2/275	132/18903	0.574799	0.829593	0.690325	CBFA2T2/SOX9	2
BP	GO:0070304	positive regulation of stress-activated protein kinase signaling cascade	2/275	132/18903	0.574799	0.829593	0.690325	TRAF2/TRAF5	2
BP	GO:0035303	regulation of dephosphorylation	2/275	133/18903	0.57891	0.832764	0.692963	CDCA2/SMG5	2
BP	GO:0035601	protein deacylation	2/275	133/18903	0.57891	0.832764	0.692963	HDAC11/YEATS2	2
BP	GO:0009161	ribonucleoside monophosphate metabolic process	1/275	59/18903	0.579358	0.832764	0.692963	UCK2	1
BP	GO:0045604	regulation of epidermal cell differentiation	1/275	59/18903	0.579358	0.832764	0.692963	EZH2	1
BP	GO:0046324	regulation of glucose import	1/275	59/18903	0.579358	0.832764	0.692963	PEA15	1
BP	GO:0051289	protein homotetramerization	1/275	59/18903	0.579358	0.832764	0.692963	MAT1A	1
BP	GO:0060261	positive regulation of transcription initiation by RNA polymerase II	1/275	59/18903	0.579358	0.832764	0.692963	ESR1	1
BP	GO:1902115	regulation of organelle assembly	3/275	207/18903	0.582254	0.835555	0.695286	CENPJ/KIF15/PLK1	3
BP	GO:0006661	phosphatidylinositol biosynthetic process	2/275	134/18903	0.582993	0.835555	0.695286	PIGU/PIGC	2
BP	GO:0006888	endoplasmic reticulum to Golgi vesicle-mediated transport	2/275	134/18903	0.582993	0.835555	0.695286	CNIH4/TMED3	2
BP	GO:0009142	nucleoside triphosphate biosynthetic process	2/275	134/18903	0.582993	0.835555	0.695286	UCK2/DTYMK	2
BP	GO:0043467	regulation of generation of precursor metabolites and energy	2/275	134/18903	0.582993	0.835555	0.695286	CCNB1/GPD1	2
BP	GO:0045861	negative regulation of proteolysis	5/275	352/18903	0.583655	0.836018	0.695672	BIRC5/PTTG1/SERPING1/C3P1/TTC36	5
BP	GO:0001658	branching involved in ureteric bud morphogenesis	1/275	60/18903	0.585497	0.837199	0.696654	SOX9	1
BP	GO:0002711	positive regulation of T cell mediated immunity	1/275	60/18903	0.585497	0.837199	0.696654	TRAF2	1
BP	GO:0046686	response to cadmium ion	1/275	60/18903	0.585497	0.837199	0.696654	NUDT1	1
BP	GO:0035270	endocrine system development	2/275	135/18903	0.587046	0.837958	0.697286	PITX1/SOX9	2
BP	GO:1900180	regulation of protein localization to nucleus	2/275	135/18903	0.587046	0.837958	0.697286	CCT3/PLK1	2
BP	GO:2001235	positive regulation of apoptotic signaling pathway	2/275	135/18903	0.587046	0.837958	0.697286	TRAF2/PEA15	2
BP	GO:0060135	maternal process involved in female pregnancy	1/275	61/18903	0.591546	0.842432	0.701009	ESR1	1
BP	GO:0070918	small regulatory ncRNA processing	1/275	61/18903	0.591546	0.842432	0.701009	ESR1	1
BP	GO:0090311	regulation of protein deacetylation	1/275	61/18903	0.591546	0.842432	0.701009	YEATS2	1
BP	GO:1902893	regulation of miRNA transcription	1/275	61/18903	0.591546	0.842432	0.701009	SOX9	1
BP	GO:0034101	erythrocyte homeostasis	2/275	137/18903	0.595065	0.844103	0.702399	FLVCR1/HMGB2	2
BP	GO:0098732	macromolecule deacylation	2/275	137/18903	0.595065	0.844103	0.702399	HDAC11/YEATS2	2
BP	GO:0009612	response to mechanical stimulus	3/275	211/18903	0.595246	0.844103	0.702399	SOX9/CHEK1/ANKRD23	3
BP	GO:0042594	response to starvation	3/275	211/18903	0.595246	0.844103	0.702399	FOXK1/ACAT1/PCK2	3
BP	GO:0016311	dephosphorylation	5/275	357/18903	0.596179	0.844103	0.702399	CDKN3/CDC25C/CDC25A/CDCA2/SMG5	5
BP	GO:0000381	regulation of alternative mRNA splicing, via spliceosome	1/275	62/18903	0.597507	0.844103	0.702399	SRSF12	1
BP	GO:0006360	transcription by RNA polymerase I	1/275	62/18903	0.597507	0.844103	0.702399	TCOF1	1
BP	GO:0009994	oocyte differentiation	1/275	62/18903	0.597507	0.844103	0.702399	BRCA2	1
BP	GO:0031122	cytoplasmic microtubule organization	1/275	62/18903	0.597507	0.844103	0.702399	CENPJ	1
BP	GO:0043506	regulation of JUN kinase activity	1/275	62/18903	0.597507	0.844103	0.702399	TRAF2	1
BP	GO:0060038	cardiac muscle cell proliferation	1/275	62/18903	0.597507	0.844103	0.702399	RBP4	1
BP	GO:0060393	regulation of pathway-restricted SMAD protein phosphorylation	1/275	62/18903	0.597507	0.844103	0.702399	TTK	1
BP	GO:0061614	miRNA transcription	1/275	62/18903	0.597507	0.844103	0.702399	SOX9	1
BP	GO:0090303	positive regulation of wound healing	1/275	62/18903	0.597507	0.844103	0.702399	PLG	1
BP	GO:0002064	epithelial cell development	3/275	213/18903	0.601643	0.847551	0.705268	SOX9/TMEM79/ESR1	3
BP	GO:0008203	cholesterol metabolic process	2/275	139/18903	0.602968	0.847551	0.705268	PON1/ACADL	2
BP	GO:0008277	regulation of G protein-coupled receptor signaling pathway	2/275	139/18903	0.602968	0.847551	0.705268	STMN1/RGS5	2
BP	GO:0032481	positive regulation of type I interferon production	1/275	63/18903	0.603382	0.847551	0.705268	HMGB2	1
BP	GO:0032623	interleukin-2 production	1/275	63/18903	0.603382	0.847551	0.705268	TRAF2	1
BP	GO:0032663	regulation of interleukin-2 production	1/275	63/18903	0.603382	0.847551	0.705268	TRAF2	1
BP	GO:0046173	polyol biosynthetic process	1/275	63/18903	0.603382	0.847551	0.705268	PCK2	1
BP	GO:0050994	regulation of lipid catabolic process	1/275	63/18903	0.603382	0.847551	0.705268	MLYCD	1
BP	GO:0070059	intrinsic apoptotic signaling pathway in response to endoplasmic reticulum stress	1/275	63/18903	0.603382	0.847551	0.705268	TRAF2	1
BP	GO:0098781	ncRNA transcription	1/275	63/18903	0.603382	0.847551	0.705268	TCOF1	1
BP	GO:0046474	glycerophospholipid biosynthetic process	3/275	214/18903	0.604816	0.8486	0.706141	PIGU/PIGC/LPCAT1	3
BP	GO:0050821	protein stabilization	3/275	214/18903	0.604816	0.8486	0.706141	MCM8/CCT3/CPN2	3
BP	GO:0034599	cellular response to oxidative stress	4/275	288/18903	0.606015	0.849799	0.707139	EZH2/FANCD2/MELK/GAS5	4
BP	GO:0007266	Rho protein signal transduction	2/275	140/18903	0.606875	0.849878	0.707205	ARHGEF2/STMN1	2
BP	GO:0042157	lipoprotein metabolic process	2/275	140/18903	0.606875	0.849878	0.707205	PIGU/PIGC	2
BP	GO:0060271	cilium assembly	5/275	362/18903	0.608493	0.849878	0.707205	CEP250/CEP131/CENPJ/FBF1/TTC36	5
BP	GO:0030199	collagen fibril organization	1/275	64/18903	0.609171	0.849878	0.707205	P3H4	1
BP	GO:0035306	positive regulation of dephosphorylation	1/275	64/18903	0.609171	0.849878	0.707205	CDCA2	1
BP	GO:0046530	photoreceptor cell differentiation	1/275	64/18903	0.609171	0.849878	0.707205	SOX9	1
BP	GO:0050918	positive chemotaxis	1/275	64/18903	0.609171	0.849878	0.707205	HMGB2	1
BP	GO:0051123	RNA polymerase II preinitiation complex assembly	1/275	64/18903	0.609171	0.849878	0.707205	ESR1	1
BP	GO:0071384	cellular response to corticosteroid stimulus	1/275	64/18903	0.609171	0.849878	0.707205	PCK2	1
BP	GO:0046328	regulation of JNK cascade	2/275	141/18903	0.610754	0.851605	0.708641	TRAF2/TRAF5	2
BP	GO:0046034	ATP metabolic process	3/275	217/18903	0.614237	0.853976	0.710615	FOXK1/BEND3/GPD1	3
BP	GO:0014074	response to purine-containing compound	2/275	142/18903	0.614603	0.853976	0.710615	CHEK1/GPD1	2
BP	GO:0038061	NIK/NF-kappaB signaling	2/275	142/18903	0.614603	0.853976	0.710615	TRAF2/IKBKE	2
BP	GO:0003170	heart valve development	1/275	65/18903	0.614876	0.853976	0.710615	SOX9	1
BP	GO:0031100	animal organ regeneration	1/275	65/18903	0.614876	0.853976	0.710615	EZH2	1
BP	GO:1905953	negative regulation of lipid localization	1/275	65/18903	0.614876	0.853976	0.710615	CYP4F2	1
BP	GO:2000144	positive regulation of DNA-templated transcription initiation	1/275	65/18903	0.614876	0.853976	0.710615	ESR1	1
BP	GO:0043523	regulation of neuron apoptotic process	3/275	218/18903	0.617343	0.856438	0.712664	MSH2/MYBL2/XRCC2	3
BP	GO:1901215	negative regulation of neuron death	3/275	218/18903	0.617343	0.856438	0.712664	MSH2/TRAF2/XRCC2	3
BP	GO:0055123	digestive system development	2/275	143/18903	0.618423	0.856962	0.713099	CBFA2T2/SOX9	2
BP	GO:0001756	somitogenesis	1/275	66/18903	0.620499	0.856962	0.713099	XRCC2	1
BP	GO:0010517	regulation of phospholipase activity	1/275	66/18903	0.620499	0.856962	0.713099	ESR1	1
BP	GO:0010812	negative regulation of cell-substrate adhesion	1/275	66/18903	0.620499	0.856962	0.713099	PLG	1
BP	GO:0060389	pathway-restricted SMAD protein phosphorylation	1/275	66/18903	0.620499	0.856962	0.713099	TTK	1
BP	GO:0060675	ureteric bud morphogenesis	1/275	66/18903	0.620499	0.856962	0.713099	SOX9	1
BP	GO:0071300	cellular response to retinoic acid	1/275	66/18903	0.620499	0.856962	0.713099	SOX9	1
BP	GO:1903051	negative regulation of proteolysis involved in protein catabolic process	1/275	66/18903	0.620499	0.856962	0.713099	TTC36	1
BP	GO:0007224	smoothened signaling pathway	2/275	144/18903	0.622214	0.85885	0.714671	CENPJ/TEDC2	2
BP	GO:0009152	purine ribonucleotide biosynthetic process	3/275	220/18903	0.623506	0.860152	0.715754	ACAT1/MLYCD/ACSL1	3
BP	GO:0030888	regulation of B cell proliferation	1/275	67/18903	0.626039	0.86076	0.71626	ATAD5	1
BP	GO:0042531	positive regulation of tyrosine phosphorylation of STAT protein	1/275	67/18903	0.626039	0.86076	0.71626	HPX	1
BP	GO:0060260	regulation of transcription initiation by RNA polymerase II	1/275	67/18903	0.626039	0.86076	0.71626	ESR1	1
BP	GO:0070613	regulation of protein processing	1/275	67/18903	0.626039	0.86076	0.71626	KLKB1	1
BP	GO:0072171	mesonephric tubule morphogenesis	1/275	67/18903	0.626039	0.86076	0.71626	SOX9	1
BP	GO:1902017	regulation of cilium assembly	1/275	67/18903	0.626039	0.86076	0.71626	CENPJ	1
BP	GO:0031333	negative regulation of protein-containing complex assembly	2/275	146/18903	0.629709	0.863205	0.718294	STMN1/SOX9	2
BP	GO:0050671	positive regulation of lymphocyte proliferation	2/275	146/18903	0.629709	0.863205	0.718294	ATAD5/DHPS	2
BP	GO:0072073	kidney epithelium development	2/275	146/18903	0.629709	0.863205	0.718294	SOX9/ACAT1	2
BP	GO:0009583	detection of light stimulus	1/275	68/18903	0.631499	0.863205	0.718294	CEP250	1
BP	GO:0030239	myofibril assembly	1/275	68/18903	0.631499	0.863205	0.718294	ANKRD23	1
BP	GO:0042446	hormone biosynthetic process	1/275	68/18903	0.631499	0.863205	0.718294	HSD17B6	1
BP	GO:0043550	regulation of lipid kinase activity	1/275	68/18903	0.631499	0.863205	0.718294	RBL1	1
BP	GO:0048663	neuron fate commitment	1/275	68/18903	0.631499	0.863205	0.718294	SOX9	1
BP	GO:0060193	positive regulation of lipase activity	1/275	68/18903	0.631499	0.863205	0.718294	ESR1	1
BP	GO:0070936	protein K48-linked ubiquitination	1/275	68/18903	0.631499	0.863205	0.718294	UBE2T	1
BP	GO:0045862	positive regulation of proteolysis	5/275	372/18903	0.632464	0.863205	0.718294	CDC20/PLK1/PRR7/DET1/KLKB1	5
BP	GO:0015931	nucleobase-containing compound transport	3/275	223/18903	0.632622	0.863205	0.718294	ABCC5/DDX39A/SMG5	3
BP	GO:0006119	oxidative phosphorylation	2/275	147/18903	0.633413	0.863205	0.718294	MSH2/CCNB1	2
BP	GO:0035264	multicellular organism growth	2/275	147/18903	0.633413	0.863205	0.718294	FLVCR1/XRCC2	2
BP	GO:0106106	cold-induced thermogenesis	2/275	147/18903	0.633413	0.863205	0.718294	ACADL/ACSL1	2
BP	GO:0120161	regulation of cold-induced thermogenesis	2/275	147/18903	0.633413	0.863205	0.718294	ACADL/ACSL1	2
BP	GO:0002260	lymphocyte homeostasis	1/275	69/18903	0.636879	0.864004	0.718959	CCNB2	1
BP	GO:0030858	positive regulation of epithelial cell differentiation	1/275	69/18903	0.636879	0.864004	0.718959	SOX9	1
BP	GO:0034394	protein localization to cell surface	1/275	69/18903	0.636879	0.864004	0.718959	PIGU	1
BP	GO:0051148	negative regulation of muscle cell differentiation	1/275	69/18903	0.636879	0.864004	0.718959	EZH2	1
BP	GO:0055002	striated muscle cell development	1/275	69/18903	0.636879	0.864004	0.718959	ANKRD23	1
BP	GO:0055021	regulation of cardiac muscle tissue growth	1/275	69/18903	0.636879	0.864004	0.718959	RBP4	1
BP	GO:0015748	organophosphate ester transport	2/275	148/18903	0.637088	0.864004	0.718959	ABCC5/SCP2	2
BP	GO:0032147	activation of protein kinase activity	2/275	148/18903	0.637088	0.864004	0.718959	TPX2/TRAF2	2
BP	GO:2001233	regulation of apoptotic signaling pathway	5/275	374/18903	0.637151	0.864004	0.718959	ARHGEF2/TRAF2/PEA15/HMGB2/ATAD5	5
BP	GO:0032946	positive regulation of mononuclear cell proliferation	2/275	149/18903	0.640734	0.866959	0.721418	ATAD5/DHPS	2
BP	GO:0046467	membrane lipid biosynthetic process	2/275	149/18903	0.640734	0.866959	0.721418	PIGU/PIGC	2
BP	GO:0050796	regulation of insulin secretion	2/275	149/18903	0.640734	0.866959	0.721418	RBP4/PCK2	2
BP	GO:1902652	secondary alcohol metabolic process	2/275	149/18903	0.640734	0.866959	0.721418	PON1/ACADL	2
BP	GO:0006081	cellular aldehyde metabolic process	1/275	70/18903	0.642181	0.867964	0.722255	ALDH2	1
BP	GO:0043627	response to estrogen	1/275	70/18903	0.642181	0.867964	0.722255	ESR1	1
BP	GO:0043588	skin development	4/275	302/18903	0.643152	0.868801	0.722951	EZH2/STMN1/SOX9/TMEM79	4
BP	GO:0050767	regulation of neurogenesis	5/275	377/18903	0.644111	0.86947	0.723508	WDR62/EZH2/TRIM11/HMGB2/XRCC2	5
BP	GO:0001890	placenta development	2/275	150/18903	0.644352	0.86947	0.723508	CCNF/PLG	2
BP	GO:0006487	protein N-linked glycosylation	1/275	71/18903	0.647406	0.871209	0.724955	KRTCAP2	1
BP	GO:0009988	cell-cell recognition	1/275	71/18903	0.647406	0.871209	0.724955	CCT3	1
BP	GO:0033344	cholesterol efflux	1/275	71/18903	0.647406	0.871209	0.724955	PON1	1
BP	GO:0061077	chaperone-mediated protein folding	1/275	71/18903	0.647406	0.871209	0.724955	CCT3	1
BP	GO:1901607	alpha-amino acid biosynthetic process	1/275	71/18903	0.647406	0.871209	0.724955	HAO1	1
BP	GO:0021700	developmental maturation	4/275	304/18903	0.648267	0.871418	0.725128	CDC20/BRCA2/FLVCR1/TMEM79	4
BP	GO:0051047	positive regulation of secretion	4/275	304/18903	0.648267	0.871418	0.725128	RBP4/PCK2/CYP4F2/CYP4A11	4
BP	GO:0071241	cellular response to inorganic substance	3/275	229/18903	0.650394	0.873376	0.726758	RAD51/TRAF2/BLM	3
BP	GO:0018108	peptidyl-tyrosine phosphorylation	5/275	380/18903	0.650989	0.873376	0.726758	HPX/TTK/ARHGEF2/MELK/CLK2	5
BP	GO:0030183	B cell differentiation	2/275	152/18903	0.651501	0.873376	0.726758	MSH2/EZH2	2
BP	GO:0072006	nephron development	2/275	152/18903	0.651501	0.873376	0.726758	SOX9/ACAT1	2
BP	GO:0035914	skeletal muscle cell differentiation	1/275	72/18903	0.652555	0.873376	0.726758	BCL9	1
BP	GO:0042698	ovulation cycle	1/275	72/18903	0.652555	0.873376	0.726758	ESR1	1
BP	GO:0060411	cardiac septum morphogenesis	1/275	72/18903	0.652555	0.873376	0.726758	NSD2	1
BP	GO:1903317	regulation of protein maturation	1/275	72/18903	0.652555	0.873376	0.726758	KLKB1	1
BP	GO:0018212	peptidyl-tyrosine modification	5/275	382/18903	0.655527	0.875623	0.728628	HPX/TTK/ARHGEF2/MELK/CLK2	5
BP	GO:0044403	biological process involved in symbiotic interaction	4/275	307/18903	0.655848	0.875623	0.728628	TRIM11/TRIM59/SLC10A1/PLG	4
BP	GO:0002067	glandular epithelial cell differentiation	1/275	73/18903	0.657629	0.875623	0.728628	SOX9	1
BP	GO:0019362	pyridine nucleotide metabolic process	1/275	73/18903	0.657629	0.875623	0.728628	ASPDH	1
BP	GO:0043462	regulation of ATP-dependent activity	1/275	73/18903	0.657629	0.875623	0.728628	MSH2	1
BP	GO:0045665	negative regulation of neuron differentiation	1/275	73/18903	0.657629	0.875623	0.728628	SOX9	1
BP	GO:0046496	nicotinamide nucleotide metabolic process	1/275	73/18903	0.657629	0.875623	0.728628	ASPDH	1
BP	GO:0051937	catecholamine transport	1/275	73/18903	0.657629	0.875623	0.728628	SLC22A1	1
BP	GO:0061035	regulation of cartilage development	1/275	73/18903	0.657629	0.875623	0.728628	SOX9	1
BP	GO:0030900	forebrain development	5/275	383/18903	0.657782	0.875623	0.728628	TACC3/PITX1/WDR62/EZH2/H2AX	5
BP	GO:0043524	negative regulation of neuron apoptotic process	2/275	154/18903	0.658535	0.875681	0.728676	MSH2/XRCC2	2
BP	GO:0098754	detoxification	2/275	154/18903	0.658535	0.875681	0.728676	HP/GSTZ1	2
BP	GO:1902903	regulation of supramolecular fiber organization	5/275	384/18903	0.660027	0.877193	0.729934	TPX2/PLEKHG2/ARHGEF2/STMN1/ANKRD23	5
BP	GO:0016052	carbohydrate catabolic process	2/275	155/18903	0.662009	0.87923	0.731629	FOXK1/GPD1	2
BP	GO:0003281	ventricular septum development	1/275	74/18903	0.662629	0.87923	0.731629	NSD2	1
BP	GO:0051145	smooth muscle cell differentiation	1/275	74/18903	0.662629	0.87923	0.731629	SOX9	1
BP	GO:0006650	glycerophospholipid metabolic process	4/275	311/18903	0.665785	0.882944	0.734719	PIGU/PIGC/LPCAT1/PON1	4
BP	GO:0046323	glucose import	1/275	75/18903	0.667556	0.883867	0.735488	PEA15	1
BP	GO:0060337	type I interferon signaling pathway	1/275	75/18903	0.667556	0.883867	0.735488	IKBKE	1
BP	GO:0072078	nephron tubule morphogenesis	1/275	75/18903	0.667556	0.883867	0.735488	SOX9	1
BP	GO:0010976	positive regulation of neuron projection development	2/275	157/18903	0.668873	0.884662	0.736149	CBFA2T2/EZH2	2
BP	GO:0048754	branching morphogenesis of an epithelial tube	2/275	157/18903	0.668873	0.884662	0.736149	SOX9/ESR1	2
BP	GO:0001678	cellular glucose homeostasis	2/275	158/18903	0.672263	0.886173	0.737406	FOXK1/PCK2	2
BP	GO:0090501	RNA phosphodiester bond hydrolysis	2/275	158/18903	0.672263	0.886173	0.737406	FEN1/EXO1	2
BP	GO:0015807	L-amino acid transport	1/275	76/18903	0.672412	0.886173	0.737406	SLC36A1	1
BP	GO:0021536	diencephalon development	1/275	76/18903	0.672412	0.886173	0.737406	PITX1	1
BP	GO:0060420	regulation of heart growth	1/275	76/18903	0.672412	0.886173	0.737406	RBP4	1
BP	GO:2000142	regulation of DNA-templated transcription initiation	1/275	76/18903	0.672412	0.886173	0.737406	ESR1	1
BP	GO:0044782	cilium organization	5/275	391/18903	0.675481	0.886173	0.737406	CEP250/CEP131/CENPJ/FBF1/TTC36	5
BP	GO:0001539	cilium or flagellum-dependent cell motility	2/275	159/18903	0.675625	0.886173	0.737406	CEP131/DNAH14	2
BP	GO:0048592	eye morphogenesis	2/275	159/18903	0.675625	0.886173	0.737406	SOX9/RBP4	2
BP	GO:0060285	cilium-dependent cell motility	2/275	159/18903	0.675625	0.886173	0.737406	CEP131/DNAH14	2
BP	GO:0002534	cytokine production involved in inflammatory response	1/275	77/18903	0.677197	0.886173	0.737406	EZH2	1
BP	GO:0006024	glycosaminoglycan biosynthetic process	1/275	77/18903	0.677197	0.886173	0.737406	ABCC5	1
BP	GO:0010827	regulation of glucose transmembrane transport	1/275	77/18903	0.677197	0.886173	0.737406	PEA15	1
BP	GO:0034121	regulation of toll-like receptor signaling pathway	1/275	77/18903	0.677197	0.886173	0.737406	ESR1	1
BP	GO:0043297	apical junction assembly	1/275	77/18903	0.677197	0.886173	0.737406	FBF1	1
BP	GO:0045824	negative regulation of innate immune response	1/275	77/18903	0.677197	0.886173	0.737406	SERPING1	1
BP	GO:0071357	cellular response to type I interferon	1/275	77/18903	0.677197	0.886173	0.737406	IKBKE	1
BP	GO:0072088	nephron epithelium morphogenesis	1/275	77/18903	0.677197	0.886173	0.737406	SOX9	1
BP	GO:1900015	regulation of cytokine production involved in inflammatory response	1/275	77/18903	0.677197	0.886173	0.737406	EZH2	1
BP	GO:1903036	positive regulation of response to wounding	1/275	77/18903	0.677197	0.886173	0.737406	PLG	1
BP	GO:0007338	single fertilization	2/275	160/18903	0.678958	0.887067	0.73815	CCT3/WBP2NL	2
BP	GO:0051147	regulation of muscle cell differentiation	2/275	160/18903	0.678958	0.887067	0.73815	EZH2/LAMC1	2
BP	GO:1990845	adaptive thermogenesis	2/275	160/18903	0.678958	0.887067	0.73815	ACADL/ACSL1	2
BP	GO:0009064	glutamine family amino acid metabolic process	1/275	78/18903	0.681912	0.887169	0.738235	GLYATL1	1
BP	GO:0034637	cellular carbohydrate biosynthetic process	1/275	78/18903	0.681912	0.887169	0.738235	PCK2	1
BP	GO:0043154	negative regulation of cysteine-type endopeptidase activity involved in apoptotic process	1/275	78/18903	0.681912	0.887169	0.738235	BIRC5	1
BP	GO:0045913	positive regulation of carbohydrate metabolic process	1/275	78/18903	0.681912	0.887169	0.738235	GPD1	1
BP	GO:0070897	transcription preinitiation complex assembly	1/275	78/18903	0.681912	0.887169	0.738235	ESR1	1
BP	GO:0140115	export across plasma membrane	1/275	78/18903	0.681912	0.887169	0.738235	ABCC5	1
BP	GO:1901264	carbohydrate derivative transport	1/275	78/18903	0.681912	0.887169	0.738235	ABCC5	1
BP	GO:1902475	L-alpha-amino acid transmembrane transport	1/275	78/18903	0.681912	0.887169	0.738235	SLC36A1	1
BP	GO:0030198	extracellular matrix organization	4/275	318/18903	0.682703	0.887418	0.738442	SOX9/LAMC1/P3H4/PLG	4
BP	GO:0042445	hormone metabolic process	3/275	241/18903	0.684082	0.887418	0.738442	RBP4/HSD17B6/ESR1	3
BP	GO:0019058	viral life cycle	4/275	319/18903	0.68507	0.887418	0.738442	TRIM11/KPNA2/TRIM59/SLC10A1	4
BP	GO:0043062	extracellular structure organization	4/275	319/18903	0.68507	0.887418	0.738442	SOX9/LAMC1/P3H4/PLG	4
BP	GO:0046488	phosphatidylinositol metabolic process	2/275	162/18903	0.685542	0.887418	0.738442	PIGU/PIGC	2
BP	GO:0002437	inflammatory response to antigenic stimulus	1/275	79/18903	0.686559	0.887418	0.738442	HMGB2	1
BP	GO:0002720	positive regulation of cytokine production involved in immune response	1/275	79/18903	0.686559	0.887418	0.738442	TRAF2	1
BP	GO:0003407	neural retina development	1/275	79/18903	0.686559	0.887418	0.738442	SOX9	1
BP	GO:0008652	cellular amino acid biosynthetic process	1/275	79/18903	0.686559	0.887418	0.738442	HAO1	1
BP	GO:0061333	renal tubule morphogenesis	1/275	79/18903	0.686559	0.887418	0.738442	SOX9	1
BP	GO:0072524	pyridine-containing compound metabolic process	1/275	79/18903	0.686559	0.887418	0.738442	ASPDH	1
BP	GO:0006164	purine nucleotide biosynthetic process	3/275	242/18903	0.686778	0.887418	0.738442	ACAT1/MLYCD/ACSL1	3
BP	GO:0009205	purine ribonucleoside triphosphate metabolic process	3/275	242/18903	0.686778	0.887418	0.738442	FOXK1/BEND3/GPD1	3
BP	GO:0050657	nucleic acid transport	2/275	163/18903	0.688792	0.889089	0.739833	DDX39A/SMG5	2
BP	GO:0050658	RNA transport	2/275	163/18903	0.688792	0.889089	0.739833	DDX39A/SMG5	2
BP	GO:0045229	external encapsulating structure organization	4/275	321/18903	0.689767	0.889883	0.740494	SOX9/LAMC1/P3H4/PLG	4
BP	GO:0014068	positive regulation of phosphatidylinositol 3-kinase signaling	1/275	80/18903	0.691138	0.890455	0.74097	SOX9	1
BP	GO:0072028	nephron morphogenesis	1/275	80/18903	0.691138	0.890455	0.74097	SOX9	1
BP	GO:0007519	skeletal muscle tissue development	2/275	164/18903	0.692015	0.890455	0.74097	PITX1/BCL9	2
BP	GO:0030856	regulation of epithelial cell differentiation	2/275	164/18903	0.692015	0.890455	0.74097	EZH2/SOX9	2
BP	GO:0051100	negative regulation of binding	2/275	164/18903	0.692015	0.890455	0.74097	NEK2/TTC36	2
BP	GO:0051251	positive regulation of lymphocyte activation	5/275	400/18903	0.694659	0.891878	0.742154	MSH2/NSD2/KMT5C/ATAD5/DHPS	5
BP	GO:0006606	protein import into nucleus	2/275	165/18903	0.69521	0.891878	0.742154	POLA2/KPNA2	2
BP	GO:0051168	nuclear export	2/275	165/18903	0.69521	0.891878	0.742154	DDX39A/SMG5	2
BP	GO:0006023	aminoglycan biosynthetic process	1/275	81/18903	0.69565	0.891878	0.742154	ABCC5	1
BP	GO:0014855	striated muscle cell proliferation	1/275	81/18903	0.69565	0.891878	0.742154	RBP4	1
BP	GO:0031060	regulation of histone methylation	1/275	81/18903	0.69565	0.891878	0.742154	PYGO2	1
BP	GO:0032272	negative regulation of protein polymerization	1/275	81/18903	0.69565	0.891878	0.742154	STMN1	1
BP	GO:0051236	establishment of RNA localization	2/275	166/18903	0.698378	0.893402	0.743422	DDX39A/SMG5	2
BP	GO:1901214	regulation of neuron death	4/275	325/18903	0.699014	0.893402	0.743422	MSH2/MYBL2/TRAF2/XRCC2	4
BP	GO:0009144	purine nucleoside triphosphate metabolic process	3/275	247/18903	0.699999	0.893402	0.743422	FOXK1/BEND3/GPD1	3
BP	GO:0021766	hippocampus development	1/275	82/18903	0.700097	0.893402	0.743422	EZH2	1
BP	GO:0031016	pancreas development	1/275	82/18903	0.700097	0.893402	0.743422	SOX9	1
BP	GO:0042509	regulation of tyrosine phosphorylation of STAT protein	1/275	82/18903	0.700097	0.893402	0.743422	HPX	1
BP	GO:0048708	astrocyte differentiation	1/275	82/18903	0.700097	0.893402	0.743422	SOX9	1
BP	GO:0051149	positive regulation of muscle cell differentiation	1/275	82/18903	0.700097	0.893402	0.743422	LAMC1	1
BP	GO:1902117	positive regulation of organelle assembly	1/275	82/18903	0.700097	0.893402	0.743422	CENPJ	1
BP	GO:0003205	cardiac chamber development	2/275	167/18903	0.701518	0.894291	0.744162	NSD2/RBP4	2
BP	GO:0070665	positive regulation of leukocyte proliferation	2/275	167/18903	0.701518	0.894291	0.744162	ATAD5/DHPS	2
BP	GO:0007492	endoderm development	1/275	83/18903	0.704479	0.895946	0.745539	LAMC1	1
BP	GO:0030500	regulation of bone mineralization	1/275	83/18903	0.704479	0.895946	0.745539	SOX9	1
BP	GO:0034340	response to type I interferon	1/275	83/18903	0.704479	0.895946	0.745539	IKBKE	1
BP	GO:0061515	myeloid cell development	1/275	83/18903	0.704479	0.895946	0.745539	FLVCR1	1
BP	GO:0010970	transport along microtubule	2/275	168/18903	0.704632	0.895946	0.745539	CEP131/TMEM201	2
BP	GO:0002262	myeloid cell homeostasis	2/275	169/18903	0.707718	0.896623	0.746102	FLVCR1/HMGB2	2
BP	GO:0007568	aging	2/275	169/18903	0.707718	0.896623	0.746102	NUDT1/SERPING1	2
BP	GO:0051170	import into nucleus	2/275	169/18903	0.707718	0.896623	0.746102	POLA2/KPNA2	2
BP	GO:0016485	protein processing	3/275	250/18903	0.707727	0.896623	0.746102	HP/F9/KLKB1	3
BP	GO:0071695	anatomical structure maturation	3/275	250/18903	0.707727	0.896623	0.746102	BRCA2/FLVCR1/TMEM79	3
BP	GO:0006913	nucleocytoplasmic transport	4/275	329/18903	0.708062	0.896623	0.746102	POLA2/DDX39A/KPNA2/SMG5	4
BP	GO:0051169	nuclear transport	4/275	329/18903	0.708062	0.896623	0.746102	POLA2/DDX39A/KPNA2/SMG5	4
BP	GO:0008589	regulation of smoothened signaling pathway	1/275	84/18903	0.708797	0.896623	0.746102	TEDC2	1
BP	GO:0015844	monoamine transport	1/275	84/18903	0.708797	0.896623	0.746102	SLC22A1	1
BP	GO:0031424	keratinization	1/275	84/18903	0.708797	0.896623	0.746102	TMEM79	1
BP	GO:0072522	purine-containing compound biosynthetic process	3/275	251/18903	0.710269	0.898024	0.747268	ACAT1/MLYCD/ACSL1	3
BP	GO:0030216	keratinocyte differentiation	2/275	170/18903	0.710778	0.898208	0.747421	EZH2/TMEM79	2
BP	GO:0048762	mesenchymal cell differentiation	3/275	252/18903	0.712794	0.89924	0.74828	TCOF1/EZH2/SOX9	3
BP	GO:0042692	muscle cell differentiation	5/275	409/18903	0.713051	0.89924	0.74828	EZH2/BCL9/SOX9/LAMC1/ANKRD23	5
BP	GO:0008306	associative learning	1/275	85/18903	0.713052	0.89924	0.74828	TTC36	1
BP	GO:0021954	central nervous system neuron development	1/275	85/18903	0.713052	0.89924	0.74828	TTC36	1
BP	GO:0007254	JNK cascade	2/275	172/18903	0.716817	0.900388	0.749235	TRAF2/TRAF5	2
BP	GO:2001242	regulation of intrinsic apoptotic signaling pathway	2/275	172/18903	0.716817	0.900388	0.749235	ARHGEF2/ATAD5	2
BP	GO:0002088	lens development in camera-type eye	1/275	86/18903	0.717246	0.900388	0.749235	PYGO2	1
BP	GO:0006970	response to osmotic stress	1/275	86/18903	0.717246	0.900388	0.749235	ARHGEF2	1
BP	GO:0007260	tyrosine phosphorylation of STAT protein	1/275	86/18903	0.717246	0.900388	0.749235	HPX	1
BP	GO:0019935	cyclic-nucleotide-mediated signaling	1/275	86/18903	0.717246	0.900388	0.749235	SOX9	1
BP	GO:0033077	T cell differentiation in thymus	1/275	86/18903	0.717246	0.900388	0.749235	PRR7	1
BP	GO:0034243	regulation of transcription elongation by RNA polymerase II	1/275	86/18903	0.717246	0.900388	0.749235	EZH2	1
BP	GO:0061053	somite development	1/275	86/18903	0.717246	0.900388	0.749235	XRCC2	1
BP	GO:0015833	peptide transport	3/275	254/18903	0.717793	0.900616	0.749425	ABCC5/RBP4/PCK2	3
BP	GO:0051402	neuron apoptotic process	3/275	255/18903	0.720267	0.903262	0.751627	MSH2/MYBL2/XRCC2	3
BP	GO:0001892	embryonic placenta development	1/275	87/18903	0.721378	0.903278	0.75164	PLG	1
BP	GO:0010507	negative regulation of autophagy	1/275	87/18903	0.721378	0.903278	0.75164	FOXK1	1
BP	GO:0019915	lipid storage	1/275	87/18903	0.721378	0.903278	0.75164	IKBKE	1
BP	GO:0055088	lipid homeostasis	2/275	174/18903	0.72275	0.904537	0.752688	POLD1/ACSM2A	2
BP	GO:0072384	organelle transport along microtubule	1/275	88/18903	0.72545	0.907456	0.755117	TMEM201	1
BP	GO:0003007	heart morphogenesis	3/275	258/18903	0.727589	0.908538	0.756017	NSD2/SOX9/RBP4	3
BP	GO:0009451	RNA modification	2/275	176/18903	0.728578	0.908538	0.756017	SNRPB/SNRPE	2
BP	GO:0050680	negative regulation of epithelial cell proliferation	2/275	176/18903	0.728578	0.908538	0.756017	SOX9/BRCA2	2
BP	GO:0060538	skeletal muscle organ development	2/275	176/18903	0.728578	0.908538	0.756017	PITX1/BCL9	2
BP	GO:0001960	negative regulation of cytokine-mediated signaling pathway	1/275	89/18903	0.729463	0.908538	0.756017	TRAIP	1
BP	GO:0002709	regulation of T cell mediated immunity	1/275	89/18903	0.729463	0.908538	0.756017	TRAF2	1
BP	GO:0046849	bone remodeling	1/275	89/18903	0.729463	0.908538	0.756017	P3H4	1
BP	GO:0050829	defense response to Gram-negative bacterium	1/275	89/18903	0.729463	0.908538	0.756017	HMGB2	1
BP	GO:0048545	response to steroid hormone	4/275	339/18903	0.729816	0.908538	0.756017	HMGB2/GNRH1/ESR1/PCK2	4
BP	GO:0008654	phospholipid biosynthetic process	3/275	259/18903	0.729997	0.908538	0.756017	PIGU/PIGC/LPCAT1	3
BP	GO:0019221	cytokine-mediated signaling pathway	6/275	496/18903	0.731466	0.909128	0.756508	HPX/TRAF2/TRAIP/IKBKE/TRAF5/ACSL1	6
BP	GO:0043010	camera-type eye development	4/275	340/18903	0.731924	0.909128	0.756508	SOX9/RBP4/LPCAT1/PYGO2	4
BP	GO:0030098	lymphocyte differentiation	5/275	419/18903	0.73256	0.909128	0.756508	MSH2/EZH2/FANCD2/FANCA/PRR7	5
BP	GO:0045995	regulation of embryonic development	1/275	90/18903	0.733417	0.909128	0.756508	YEATS2	1
BP	GO:0051262	protein tetramerization	1/275	90/18903	0.733417	0.909128	0.756508	MAT1A	1
BP	GO:0051591	response to cAMP	1/275	90/18903	0.733417	0.909128	0.756508	GPD1	1
BP	GO:0060191	regulation of lipase activity	1/275	90/18903	0.733417	0.909128	0.756508	ESR1	1
BP	GO:2000177	regulation of neural precursor cell proliferation	1/275	90/18903	0.733417	0.909128	0.756508	WDR62	1
BP	GO:0001659	temperature homeostasis	2/275	178/18903	0.734302	0.909504	0.756821	ACADL/ACSL1	2
BP	GO:0006875	cellular metal ion homeostasis	5/275	420/18903	0.734457	0.909504	0.756821	HPX/FLVCR1/KCTD7/BOLA2/BOLA2B	5
BP	GO:0045580	regulation of T cell differentiation	2/275	179/18903	0.737126	0.910301	0.757484	FANCD2/FANCA	2
BP	GO:0048771	tissue remodeling	2/275	179/18903	0.737126	0.910301	0.757484	P3H4/PLG	2
BP	GO:0090276	regulation of peptide hormone secretion	2/275	179/18903	0.737126	0.910301	0.757484	RBP4/PCK2	2
BP	GO:0060021	roof of mouth development	1/275	91/18903	0.737314	0.910301	0.757484	PYGO2	1
BP	GO:1901216	positive regulation of neuron death	1/275	91/18903	0.737314	0.910301	0.757484	MYBL2	1
BP	GO:2000117	negative regulation of cysteine-type endopeptidase activity	1/275	91/18903	0.737314	0.910301	0.757484	BIRC5	1
[truncated: 1,230 more rows]

## Sheet: Supplementary Table 3
ID	Description	GeneRatio	BgRatio	pvalue	p.adjust	qvalue	geneID	Count
hsa04110	Cell cycle	26/142	157/8386	4.67736e-19	7.10959e-17	6.20366e-17	MCM6/RBL1/NDC80/ORC6/CDC45/MCM5/MCM4/MCM3/TTK/CDC20/SGO1/CCNB1/TICRR/CDCA5/CHEK1/BUB1B/CCNB2/CDC25C/CDC25A/MAD2L1/PTTG1/MCM7/PLK1/CDT1/BUB1/MTBP	26
hsa03030	DNA replication	12/142	36/8386	3.07393e-13	2.33619e-11	2.0385e-11	POLA2/POLD1/MCM6/MCM5/MCM4/LIG1/MCM3/RFC3/PRIM2/RFC4/MCM7/FEN1	12
hsa03460	Fanconi anemia pathway	13/142	54/8386	3.30786e-12	1.67598e-10	1.46242e-10	RAD51/UBE2T/FANCE/FAAP24/BRCA2/FANCI/FANCD2/EME1/FANCB/FANCA/BLM/FANCG/EME2	13
hsa03440	Homologous recombination	8/142	41/8386	3.30672e-07	1.25655e-05	1.09644e-05	RAD51/POLD1/XRCC3/BRCA2/EME1/XRCC2/RAD54B/BLM	8
hsa03430	Mismatch repair	6/142	23/8386	1.68861e-06	5.13338e-05	4.47926e-05	POLD1/MSH2/LIG1/RFC3/RFC4/EXO1	6
hsa03320	PPAR signaling pathway	8/142	75/8386	3.59575e-05	0.000910923	0.00079485	SLC27A5/PCK2/EHHADH/ACADL/SCP2/SLC27A2/ACSL1/CYP8B1	8
hsa04114	Oocyte meiosis	10/142	131/8386	7.10732e-05	0.00121781	0.00106263	CDC20/SGO1/CCNB1/FBXO43/CCNB2/CDC25C/MAD2L1/PTTG1/PLK1/BUB1	10
hsa00071	Fatty acid degradation	6/142	43/8386	7.71783e-05	0.00121781	0.00106263	ECHS1/ACAT1/ALDH2/EHHADH/ACADL/ACSL1	6
hsa00650	Butanoate metabolism	5/142	27/8386	7.75673e-05	0.00121781	0.00106263	ECHS1/ACAT1/EHHADH/ACSM5/ACSM2A	5
hsa00310	Lysine degradation	7/142	63/8386	8.62787e-05	0.00121781	0.00106263	EZH2/NSD2/ECHS1/KMT5C/ACAT1/ALDH2/EHHADH	7
hsa03410	Base excision repair	6/142	44/8386	8.81307e-05	0.00121781	0.00106263	POLD1/LIG1/RFC3/RFC4/FEN1/POLG2	6
hsa01212	Fatty acid metabolism	6/142	57/8386	0.000378264	0.00479134	0.00418081	ECHS1/ACAT1/EHHADH/ACADL/SCP2/ACSL1	6
hsa04146	Peroxisome	7/142	82/8386	0.000453835	0.00530637	0.00463022	HAO1/MLYCD/PEX11G/EHHADH/SCP2/SLC27A2/ACSL1	7
hsa04610	Complement and coagulation cascades	7/142	86/8386	0.000606406	0.00658383	0.0057449	C8B/C6/F9/PLG/SERPING1/C8A/KLKB1	7
hsa00620	Pyruvate metabolism	5/142	47/8386	0.00112332	0.011383	0.0099325	ACYP1/ACAT1/PCK2/ALDH2/LDHD	5
hsa00280	Valine, leucine and isoleucine degradation	5/142	48/8386	0.00123708	0.0117523	0.0102548	ECHS1/ACAT1/ALDH2/EHHADH/IVD	5
hsa04914	Progesterone-mediated oocyte maturation	7/142	102/8386	0.00166562	0.0146768	0.0128067	CCNB1/CCNB2/CDC25C/CDC25A/MAD2L1/PLK1/BUB1	7
hsa00410	beta-Alanine metabolism	4/142	31/8386	0.00173805	0.0146768	0.0128067	ECHS1/MLYCD/ALDH2/EHHADH	4
hsa00120	Primary bile acid biosynthesis	3/142	17/8386	0.00271597	0.0217278	0.0189591	SLC27A5/SCP2/CYP8B1	3
hsa00380	Tryptophan metabolism	4/142	42/8386	0.00535591	0.0407049	0.0355182	ECHS1/ACAT1/ALDH2/EHHADH	4
hsa00640	Propanoate metabolism	3/142	32/8386	0.0164706	0.119216	0.104025	ECHS1/MLYCD/EHHADH	3
hsa05222	Small cell lung cancer	5/142	92/8386	0.0196893	0.136035	0.118701	CKS2/TRAF2/LAMC1/CKS1B/TRAF5	5
hsa03420	Nucleotide excision repair	4/142	63/8386	0.0217223	0.143556	0.125263	POLD1/LIG1/RFC3/RFC4	4
hsa05322	Systemic lupus erythematosus	6/142	136/8386	0.0277388	0.175679	0.153293	SNRPB/H2AZ1/H2AX/C8B/C6/C8A	6
hsa04115	p53 signaling pathway	4/142	73/8386	0.0349161	0.21229	0.185239	GTSE1/CCNB1/CHEK1/CCNB2	4
hsa04218	Cellular senescence	6/142	156/8386	0.0489445	0.286137	0.249676	RBL1/MYBL2/CCNB1/CHEK1/CCNB2/CDC25A	6
hsa00563	Glycosylphosphatidylinositol (GPI)-anchor biosynthesis	2/142	26/8386	0.0710336	0.399893	0.348937	PIGU/PIGC	2
hsa00630	Glyoxylate and dicarboxylate metabolism	2/142	30/8386	0.0910546	0.494297	0.431311	ACAT1/HAO1	2
hsa04814	Motor proteins	6/142	193/8386	0.109148	0.56475	0.492788	KIF20A/KIF18A/KIF2C/KIF15/KIFC1/DNAH14	6
hsa04920	Adipocytokine signaling pathway	3/142	69/8386	0.111464	0.56475	0.492788	TRAF2/PCK2/ACSL1	3
hsa01240	Biosynthesis of cofactors	5/142	153/8386	0.117718	0.577198	0.50365	PPOX/HSD17B6/ALDH2/MAT1A/ASPDH	5
hsa05203	Viral carcinogenesis	6/142	204/8386	0.132187	0.627888	0.54788	RBL1/CDC20/TRAF2/CHEK1/HDAC11/TRAF5	6
hsa05170	Human immunodeficiency virus 1 infection	6/142	212/8386	0.150294	0.692262	0.604051	TRAF2/CCNB1/CHEK1/CCNB2/CDC25C/TRAF5	6
hsa00860	Porphyrin metabolism	2/142	43/8386	0.164541	0.714577	0.623523	BLVRA/PPOX	2
hsa04975	Fat digestion and absorption	2/142	43/8386	0.164541	0.714577	0.623523	ACAT1/MOGAT2	2
hsa05166	Human T-cell leukemia virus 1 infection	6/142	222/8386	0.174404	0.725609	0.633149	CDC20/CHEK1/BUB1B/CCNB2/MAD2L1/PTTG1	6
hsa02010	ABC transporters	2/142	45/8386	0.176629	0.725609	0.633149	ABCC5/ABCC10	2
hsa04068	FoxO signaling pathway	4/142	131/8386	0.181652	0.726608	0.634021	CCNB1/CCNB2/PLK1/PCK2	4
hsa04976	Bile secretion	3/142	89/8386	0.191158	0.745025	0.650091	SLC27A5/SLC10A1/SLC22A1	3
hsa03450	Non-homologous end-joining	1/142	13/8386	0.199224	0.757052	0.660585	FEN1	1
hsa04657	IL-17 signaling pathway	3/142	94/8386	0.212962	0.789517	0.688913	TRAF2/IKBKE/TRAF5	3
hsa05146	Amoebiasis	3/142	102/8386	0.248858	0.900628	0.785866	LAMC1/C8B/C8A	3
hsa00240	Pyrimidine metabolism	2/142	58/8386	0.257549	0.910407	0.794399	UCK2/DTYMK	2
hsa00061	Fatty acid biosynthesis	1/142	18/8386	0.264878	0.91502	0.798424	ACSL1	1
hsa04931	Insulin resistance	3/142	108/8386	0.276356	0.91502	0.798424	SLC27A5/PCK2/SLC27A2	3
hsa00561	Glycerolipid metabolism	2/142	62/8386	0.282763	0.91502	0.798424	ALDH2/MOGAT2	2
hsa04217	Necroptosis	4/142	159/8386	0.282934	0.91502	0.798424	TRAF2/H2AZ1/H2AX/TRAF5	4
hsa05207	Chemical carcinogenesis - receptor activation	5/142	212/8386	0.289864	0.915331	0.798696	BIRC5/CDC25A/KPNA2/IKBKE/ESR1	5
hsa00770	Pantothenate and CoA biosynthesis	1/142	21/8386	0.301674	0.915331	0.798696	ALDH2	1
hsa01200	Carbon metabolism	3/142	115/8386	0.308796	0.915331	0.798696	ECHS1/ACAT1/HAO1	3
hsa00340	Histidine metabolism	1/142	22/8386	0.313529	0.915331	0.798696	ALDH2	1
hsa00010	Glycolysis / Gluconeogenesis	2/142	67/8386	0.31417	0.915331	0.798696	PCK2/ALDH2	2
hsa00900	Terpenoid backbone biosynthesis	1/142	23/8386	0.325183	0.915331	0.798696	ACAT1	1
hsa04964	Proximal tubule bicarbonate reclamation	1/142	23/8386	0.325183	0.915331	0.798696	PCK2	1
hsa04622	RIG-I-like receptor signaling pathway	2/142	71/8386	0.339088	0.937002	0.817606	TRAF2/IKBKE	2
hsa01524	Platinum drug resistance	2/142	73/8386	0.351448	0.937002	0.817606	BIRC5/MSH2	2
hsa05171	Coronavirus disease - COVID-19	5/142	232/8386	0.356805	0.937002	0.817606	IKBKE/RPS10/C8B/C6/C8A	5
hsa05212	Pancreatic cancer	2/142	76/8386	0.369838	0.937002	0.817606	RAD51/BRCA2	2
hsa00062	Fatty acid elongation	1/142	27/8386	0.369869	0.937002	0.817606	ECHS1	1
hsa01040	Biosynthesis of unsaturated fatty acids	1/142	27/8386	0.369869	0.937002	0.817606	SCP2	1
hsa00020	Citrate cycle (TCA cycle)	1/142	30/8386	0.401444	0.954367	0.832758	PCK2	1
hsa00053	Ascorbate and aldarate metabolism	1/142	30/8386	0.401444	0.954367	0.832758	ALDH2	1
hsa01523	Antifolate resistance	1/142	30/8386	0.401444	0.954367	0.832758	ABCC5	1
hsa04210	Apoptosis	3/142	136/8386	0.406032	0.954367	0.832758	BIRC5/LMNB1/TRAF2	3
hsa04215	Apoptosis - multiple species	1/142	32/8386	0.421616	0.954367	0.832758	BIRC5	1
hsa01232	Nucleotide metabolism	2/142	85/8386	0.423678	0.954367	0.832758	UCK2/DTYMK	2
hsa05210	Colorectal cancer	2/142	86/8386	0.429519	0.954367	0.832758	BIRC5/MSH2	2
hsa04120	Ubiquitin mediated proteolysis	3/142	142/8386	0.433232	0.954367	0.832758	UBE2S/CDC20/DET1	3
hsa04936	Alcoholic liver disease	3/142	142/8386	0.433232	0.954367	0.832758	IKBKE/MLYCD/ALDH2	3
hsa00350	Tyrosine metabolism	1/142	36/8386	0.459956	0.984695	0.859222	GSTZ1	1
hsa00760	Nicotinate and nicotinamide metabolism	1/142	36/8386	0.459956	0.984695	0.859222	ASPDH	1
hsa03015	mRNA surveillance pathway	2/142	97/8386	0.491599	0.998786	0.871517	SMG5/PABPC1L	2
hsa00260	Glycine, serine and threonine metabolism	1/142	40/8386	0.495772	0.998786	0.871517	DMGDH	1
hsa03040	Spliceosome	3/142	157/8386	0.499057	0.998786	0.871517	SNRPB/SF3B4/SNRPE	3
hsa00564	Glycerophospholipid metabolism	2/142	99/8386	0.50243	0.998786	0.871517	LPCAT1/GPD1	2
hsa04216	Ferroptosis	1/142	41/8386	0.504351	0.998786	0.871517	ACSL1	1
hsa05161	Hepatitis B	3/142	162/8386	0.520153	0.998786	0.871517	BIRC5/IKBKE/SLC10A1	3
hsa04064	NF-kappa B signaling pathway	2/142	104/8386	0.528854	0.998786	0.871517	TRAF2/TRAF5	2
hsa04810	Regulation of actin cytoskeleton	4/142	229/8386	0.546198	0.998786	0.871517	IQGAP3/C8B/C6/C8A	4
hsa05164	Influenza A	3/142	171/8386	0.556894	0.998786	0.871517	KPNA2/IKBKE/PLG	3
hsa00330	Arginine and proline metabolism	1/142	50/8386	0.575323	0.998786	0.871517	ALDH2	1
hsa00565	Ether lipid metabolism	1/142	50/8386	0.575323	0.998786	0.871517	LPCAT1	1
hsa04668	TNF signaling pathway	2/142	114/8386	0.578808	0.998786	0.871517	TRAF2/TRAF5	2
hsa00270	Cysteine and methionine metabolism	1/142	52/8386	0.589669	0.998786	0.871517	MAT1A	1
hsa04961	Endocrine and other factor-regulated calcium reabsorption	1/142	53/8386	0.59666	0.998786	0.871517	ESR1	1
hsa05206	MicroRNAs in cancer	5/142	310/8386	0.607766	0.998786	0.871517	EZH2/STMN1/CDCA5/CDC25C/CDC25A	5
hsa04152	AMPK signaling pathway	2/142	121/8386	0.611427	0.998786	0.871517	PCK2/MLYCD	2
hsa04621	NOD-like receptor signaling pathway	3/142	186/8386	0.614277	0.998786	0.871517	TRAF2/IKBKE/TRAF5	3
hsa05034	Alcoholism	3/142	187/8386	0.617922	0.998786	0.871517	HDAC11/H2AZ1/H2AX	3
hsa04613	Neutrophil extracellular trap formation	3/142	190/8386	0.62872	0.998786	0.871517	HDAC11/H2AZ1/H2AX	3
hsa00590	Arachidonic acid metabolism	1/142	61/8386	0.648496	0.998786	0.871517	CYP4F2	1
hsa00140	Steroid hormone biosynthesis	1/142	62/8386	0.654492	0.998786	0.871517	HSD17B6	1
hsa04929	GnRH secretion	1/142	64/8386	0.66618	0.998786	0.871517	GNRH1	1
hsa05169	Epstein-Barr virus infection	3/142	202/8386	0.669807	0.998786	0.871517	TRAF2/IKBKE/TRAF5	3
hsa05020	Prion disease	4/142	273/8386	0.684553	0.998786	0.871517	LAMC1/C8B/C6/C8A	4
hsa00830	Retinol metabolism	1/142	68/8386	0.688391	0.998786	0.871517	HSD17B6	1
hsa04917	Prolactin signaling pathway	1/142	70/8386	0.69894	0.998786	0.871517	ESR1	1
hsa05224	Breast cancer	2/142	147/8386	0.715794	0.998786	0.871517	BRCA2/ESR1	2
hsa01230	Biosynthesis of amino acids	1/142	75/8386	0.723787	0.998786	0.871517	MAT1A	1
hsa04623	Cytosolic DNA-sensing pathway	1/142	75/8386	0.723787	0.998786	0.871517	IKBKE	1
hsa05133	Pertussis	1/142	76/8386	0.728506	0.998786	0.871517	SERPING1	1
hsa03018	RNA degradation	1/142	79/8386	0.742189	0.998786	0.871517	PABPC1L	1
hsa00983	Drug metabolism - other enzymes	1/142	80/8386	0.746596	0.998786	0.871517	UCK2	1
hsa05160	Hepatitis C	2/142	157/8386	0.749237	0.998786	0.871517	TRAF2/IKBKE	2
hsa04512	ECM-receptor interaction	1/142	89/8386	0.78304	0.998786	0.871517	LAMC1	1
hsa04141	Protein processing in endoplasmic reticulum	2/142	171/8386	0.790379	0.998786	0.871517	TRAF2/SSR2	2
hsa05131	Shigellosis	3/142	247/8386	0.794232	0.998786	0.871517	ARHGEF2/TRAF2/TRAF5	3
hsa04912	GnRH signaling pathway	1/142	93/8386	0.797518	0.998786	0.871517	GNRH1	1
hsa05150	Staphylococcus aureus infection	1/142	96/8386	0.807744	0.998786	0.871517	PLG	1
hsa01522	Endocrine resistance	1/142	98/8386	0.814274	0.998786	0.871517	ESR1	1
hsa04350	TGF-beta signaling pathway	1/142	98/8386	0.814274	0.998786	0.871517	RBL1	1
hsa05231	Choline metabolism in cancer	1/142	98/8386	0.814274	0.998786	0.871517	SLC22A1	1
hsa04974	Protein digestion and absorption	1/142	103/8386	0.829652	0.998786	0.871517	SLC36A1	1
hsa04620	Toll-like receptor signaling pathway	1/142	104/8386	0.832572	0.998786	0.871517	IKBKE	1
hsa04625	C-type lectin receptor signaling pathway	1/142	104/8386	0.832572	0.998786	0.871517	IKBKE	1
hsa04922	Glucagon signaling pathway	1/142	107/8386	0.841038	0.998786	0.871517	PCK2	1
hsa03013	Nucleocytoplasmic transport	1/142	108/8386	0.843765	0.998786	0.871517	KPNA2	1
hsa05167	Kaposi sarcoma-associated herpesvirus infection	2/142	194/8386	0.845207	0.998786	0.871517	TRAF2/IKBKE	2
hsa05130	Pathogenic Escherichia coli infection	2/142	197/8386	0.851318	0.998786	0.871517	ARHGEF2/TRAF2	2
hsa05145	Toxoplasmosis	1/142	112/8386	0.854214	0.998786	0.871517	LAMC1	1
hsa04071	Sphingolipid signaling pathway	1/142	121/8386	0.875256	0.998786	0.871517	TRAF2	1
hsa04919	Thyroid hormone signaling pathway	1/142	121/8386	0.875256	0.998786	0.871517	ESR1	1
hsa05417	Lipid and atherosclerosis	2/142	215/8386	0.883611	0.998786	0.871517	TRAF2/IKBKE	2
hsa04380	Osteoclast differentiation	1/142	128/8386	0.889512	0.998786	0.871517	TRAF2	1
hsa05163	Human cytomegalovirus infection	2/142	225/8386	0.898639	0.998786	0.871517	TRAF2/TRAF5	2
hsa04910	Insulin signaling pathway	1/142	137/8386	0.905488	0.998786	0.871517	PCK2	1
hsa05135	Yersinia infection	1/142	137/8386	0.905488	0.998786	0.871517	TRAF2	1
hsa04915	Estrogen signaling pathway	1/142	138/8386	0.907115	0.998786	0.871517	ESR1	1
hsa05162	Measles	1/142	139/8386	0.908714	0.998786	0.871517	IKBKE	1
hsa05418	Fluid shear stress and atherosclerosis	1/142	139/8386	0.908714	0.998786	0.871517	ARHGEF2	1
hsa05017	Spinocerebellar ataxia	1/142	143/8386	0.914842	0.998786	0.871517	TRAF2	1
hsa05165	Human papillomavirus infection	3/142	331/8386	0.923742	0.998786	0.871517	RBL1/LAMC1/IKBKE	3
hsa04932	Non-alcoholic fatty liver disease	1/142	155/8386	0.93088	0.998786	0.871517	TRAF2	1
hsa04390	Hippo signaling pathway	1/142	157/8386	0.933244	0.998786	0.871517	BIRC5	1
hsa03008	Ribosome biogenesis in eukaryotes	1/142	164/8386	0.940905	0.998786	0.871517	TCOF1	1
hsa03010	Ribosome	1/142	167/8386	0.943915	0.998786	0.871517	RPS10	1
hsa04530	Tight junction	1/142	169/8386	0.945836	0.998786	0.871517	ARHGEF2	1
hsa04310	Wnt signaling pathway	1/142	170/8386	0.946772	0.998786	0.871517	CACYBP	1
hsa05202	Transcriptional misregulation in cancer	1/142	193/8386	0.964375	0.998786	0.871517	NSD2	1
hsa04010	MAPK signaling pathway	2/142	302/8386	0.966529	0.998786	0.871517	STMN1/TRAF2	2
hsa05016	Huntington disease	2/142	306/8386	0.968459	0.998786	0.871517	TRAF2/DNAH14	2
hsa04510	Focal adhesion	1/142	203/8386	0.970092	0.998786	0.871517	LAMC1	1
hsa05205	Proteoglycans in cancer	1/142	205/8386	0.971121	0.998786	0.871517	ESR1	1
hsa04024	cAMP signaling pathway	1/142	225/8386	0.979662	0.998786	0.871517	SOX9	1
hsa04714	Thermogenesis	1/142	232/8386	0.982014	0.998786	0.871517	ACSL1	1
hsa04151	PI3K-Akt signaling pathway	2/142	354/8386	0.984705	0.998786	0.871517	LAMC1/PCK2	2
hsa05132	Salmonella infection	1/142	249/8386	0.986662	0.998786	0.871517	TRAF2	1
hsa05014	Amyotrophic lateral sclerosis	2/142	364/8386	0.986878	0.998786	0.871517	TRAF2/DNAH14	2
hsa04144	Endocytosis	1/142	251/8386	0.987123	0.998786	0.871517	VPS45	1
hsa04080	Neuroactive ligand-receptor interaction	2/142	367/8386	0.98747	0.998786	0.871517	GNRH1/PLG	2
hsa05022	Pathways of neurodegeneration - multiple diseases	2/142	476/8386	0.997754	0.998786	0.871517	TRAF2/DNAH14	2
hsa05010	Alzheimer disease	1/142	384/8386	0.998786	0.998786	0.871517	TRAF2	1

## Sheet: Supplementary Table 4
gene_id	gene_name	type	coef	z	Pvalue	hazard ratios	hazard ratios (lower .95)	hazard ratios (upper .95)
ENSG00000143179	UCK2	protein_coding	0.0509975	6.51263	7.38462e-11	1.05232	1.03629	1.0686
ENSG00000153395	LPCAT1	protein_coding	0.0122897	4.75325	2.00176e-06	1.01237	1.00725	1.01751
ENSG00000142945	KIF2C	protein_coding	0.0328383	6.2815	3.35312e-10	1.03338	1.02285	1.04403
ENSG00000117399	CDC20	protein_coding	0.00730048	6.00031	1.9694e-09	1.00733	1.00493	1.00973
ENSG00000222041	CYTOR	lncRNA	0.187687	4.36781	1.25496e-05	1.20646	1.10901	1.31247
ENSG00000168393	DTYMK	protein_coding	0.0183177	6.11184	9.84868e-10	1.01849	1.01252	1.02449
ENSG00000108106	UBE2S	protein_coding	0.0169026	5.16989	2.34229e-07	1.01705	1.01055	1.02358
ENSG00000237649	KIFC1	protein_coding	0.0181196	5.01311	5.35562e-07	1.01828	1.0111	1.02552
ENSG00000166803	PCLAF	protein_coding	0.0654942	4.004	6.22802e-05	1.06769	1.034	1.10247
ENSG00000189159	JPT1	protein_coding	0.0103719	5.75783	8.52009e-09	1.01043	1.00686	1.014
ENSG00000125885	MCM8	protein_coding	0.217354	4.44283	8.8783e-06	1.24278	1.12915	1.36785
ENSG00000242802	AP5Z1	protein_coding	0.0503201	5.46683	4.58148e-08	1.05161	1.03281	1.07075
ENSG00000119640	ACYP1	protein_coding	0.0896944	5.39173	6.97839e-08	1.09384	1.05875	1.13009
ENSG00000153044	CENPH	protein_coding	0.0573378	4.37374	1.22137e-05	1.05901	1.03215	1.08658
ENSG00000198952	SMG5	protein_coding	0.00976751	5.6077	2.05032e-08	1.00982	1.00637	1.01327
ENSG00000134690	CDCA8	protein_coding	0.0314464	6.72935	1.70418e-11	1.03195	1.02254	1.04144
ENSG00000089685	BIRC5	protein_coding	0.00848938	4.75097	2.02441e-06	1.00853	1.005	1.01206
ENSG00000172965	MIR4435-2HG	lncRNA	0.326342	4.39149	1.12576e-05	1.38589	1.19805	1.60318
ENSG00000234912	SNHG20	lncRNA	0.190375	3.39574	0.000684445	1.2097	1.08382	1.3502
ENSG00000167513	CDT1	protein_coding	0.0184112	3.96994	7.18914e-05	1.01858	1.00937	1.02788
ENSG00000040275	SPDL1	protein_coding	0.0987815	5.03979	4.66051e-07	1.10383	1.06222	1.14705
ENSG00000100162	CENPM	protein_coding	0.0210274	4.11973	3.79321e-05	1.02125	1.01108	1.03152
ENSG00000162062	TEDC2	protein_coding	0.0586204	4.2792	1.87566e-05	1.06037	1.03228	1.08923
ENSG00000114770	ABCC5	protein_coding	0.132236	5.07656	3.84338e-07	1.14138	1.08457	1.20116
ENSG00000163159	VPS72	protein_coding	0.00448748	4.20482	2.61294e-05	1.0045	1.0024	1.0066
ENSG00000122952	ZWINT	protein_coding	0.0147606	5.08305	3.71425e-07	1.01487	1.00911	1.02066
ENSG00000174371	EXO1	protein_coding	0.0785827	5.01002	5.44252e-07	1.08175	1.049	1.11552
ENSG00000149554	CHEK1	protein_coding	0.0846905	5.28438	1.2613e-07	1.08838	1.05472	1.12311
ENSG00000133619	KRBA1	protein_coding	0.0480095	2.28571	0.0222714	1.04918	1.00687	1.09327
ENSG00000271270	TMCC1-AS1	lncRNA	0.495195	5.36469	8.10877e-08	1.64082	1.36927	1.96622
ENSG00000101464	PIGU	protein_coding	0.0256293	5.57275	2.50743e-08	1.02596	1.01675	1.03525
ENSG00000109065	NAT9	protein_coding	0.0292554	4.07914	4.52028e-05	1.02969	1.01531	1.04426
ENSG00000106462	EZH2	protein_coding	0.0542871	6.10621	1.02028e-09	1.05579	1.03755	1.07435
ENSG00000213347	MXD3	protein_coding	0.0757599	4.11934	3.79964e-05	1.0787	1.04051	1.1183
ENSG00000197275	RAD54B	protein_coding	0.68541	5.85957	4.64076e-09	1.98459	1.57798	2.49596
ENSG00000160949	TONSL	protein_coding	0.0554791	5.26875	1.37356e-07	1.05705	1.03546	1.07909
ENSG00000117632	STMN1	protein_coding	0.00813888	4.65533	3.23463e-06	1.00817	1.00472	1.01163
ENSG00000227440	ATP5MC1P4	processed_pseudogene	0.173534	5.99144	2.07992e-09	1.1895	1.12386	1.25898
ENSG00000168061	SAC3D1	protein_coding	0.0228224	4.38734	1.14743e-05	1.02308	1.01271	1.03357
ENSG00000076003	MCM6	protein_coding	0.0178861	5.47187	4.4532e-08	1.01805	1.01155	1.02459
ENSG00000163468	CCT3	protein_coding	0.00244079	5.07259	3.92434e-07	1.00244	1.0015	1.00339
ENSG00000123352	SPATS2	protein_coding	0.0675657	5.1012	3.37508e-07	1.0699	1.04248	1.09804
ENSG00000125835	SNRPB	protein_coding	0.00226556	4.68149	2.848e-06	1.00227	1.00132	1.00322
ENSG00000143368	SF3B4	protein_coding	0.00498358	6.21716	5.06247e-10	1.005	1.00342	1.00658
ENSG00000157778	PSMG3	protein_coding	0.0123739	4.10172	4.10095e-05	1.01245	1.00648	1.01845
ENSG00000125319	HROB	protein_coding	0.0830818	3.48142	0.000498759	1.08663	1.03698	1.13866
ENSG00000091831	ESR1	protein_coding	-0.0861152	-1.75532	0.079204	0.917488	0.833376	1.01009
ENSG00000106268	NUDT1	protein_coding	0.0270891	4.54454	5.50565e-06	1.02746	1.01553	1.03953
ENSG00000088325	TPX2	protein_coding	0.0130426	6.09258	1.11107e-09	1.01313	1.00889	1.01739
ENSG00000117650	NEK2	protein_coding	0.0298214	4.31675	1.58346e-05	1.03027	1.01641	1.04432
ENSG00000164032	H2AZ1	protein_coding	0.00436502	4.54608	5.46537e-06	1.00437	1.00249	1.00627
ENSG00000280206	AC026401.3	lncRNA	0.0310538	4.4028	1.06862e-05	1.03154	1.01738	1.0459
ENSG00000163872	YEATS2	protein_coding	0.113205	5.17125	2.32539e-07	1.11986	1.07283	1.16896
ENSG00000182481	KPNA2	protein_coding	0.0197302	6.53372	6.41542e-11	1.01993	1.01391	1.02598
ENSG00000237950	AL357079.1	lncRNA	0.378748	3.61099	0.000305028	1.46046	1.18907	1.79378
ENSG00000129810	SGO1	protein_coding	0.159608	4.92066	8.62531e-07	1.17305	1.1008	1.25005
ENSG00000143228	NUF2	protein_coding	0.0352554	4.90955	9.12856e-07	1.03588	1.02141	1.05057
ENSG00000187741	FANCA	protein_coding	0.140905	3.33461	0.000854202	1.15132	1.05981	1.25073
ENSG00000163517	HDAC11	protein_coding	0.0196258	3.29058	0.000999816	1.01982	1.00797	1.03181
ENSG00000165304	MELK	protein_coding	0.041517	5.0514	4.38577e-07	1.04239	1.02573	1.05932
ENSG00000140534	TICRR	protein_coding	0.303956	4.49554	6.93943e-06	1.35521	1.18701	1.54724
ENSG00000110583	NAA40	protein_coding	0.0738452	5.50973	3.59392e-08	1.07664	1.04873	1.1053
ENSG00000164611	PTTG1	protein_coding	0.0146009	5.67901	1.3548e-08	1.01471	1.00961	1.01983
ENSG00000134057	CCNB1	protein_coding	0.0121096	5.87005	4.35662e-09	1.01218	1.0081	1.01628
ENSG00000123485	HJURP	protein_coding	0.0502599	6.01142	1.83906e-09	1.05154	1.03445	1.06892
ENSG00000121621	KIF18A	protein_coding	0.105541	5.28857	1.23276e-07	1.11131	1.06868	1.15564
ENSG00000136631	VPS45	protein_coding	0.0468999	4.67694	2.91184e-06	1.04802	1.02762	1.06882
ENSG00000123643	SLC36A1	protein_coding	0.0872143	4.71571	2.40866e-06	1.09113	1.05229	1.13141
ENSG00000101003	GINS1	protein_coding	0.0507215	5.68589	1.30133e-08	1.05203	1.0338	1.07059
ENSG00000141577	CEP131	protein_coding	0.0501872	5.46663	4.58671e-08	1.05147	1.03272	1.07056
ENSG00000163808	KIF15	protein_coding	0.098491	4.31428	1.60121e-05	1.1035	1.05522	1.154
ENSG00000131470	PSMC3IP	protein_coding	0.145078	4.8126	1.48978e-06	1.15613	1.0898	1.2265
ENSG00000171792	RHNO1	protein_coding	0.0423193	5.08335	3.70842e-07	1.04323	1.02634	1.06039
ENSG00000227885	AL590652.1	lncRNA	0.389682	1.58514	0.112933	1.47651	0.911974	2.39051
ENSG00000168005	SPINDOC	protein_coding	0.0316853	5.31029	1.09453e-07	1.03219	1.02019	1.04433
ENSG00000259153	AC004816.1	lncRNA	0.113063	3.08903	0.00200811	1.1197	1.04219	1.20298
ENSG00000065600	PACC1	protein_coding	0.0989192	4.67285	2.97044e-06	1.10398	1.05911	1.15074
ENSG00000163472	TMEM79	protein_coding	0.14456	4.79316	1.64173e-06	1.15553	1.08921	1.2259
ENSG00000146670	CDCA5	protein_coding	0.028139	4.86926	1.12016e-06	1.02854	1.01695	1.04025
ENSG00000159259	CHAF1B	protein_coding	0.0673095	4.18227	2.8861e-05	1.06963	1.03641	1.1039
ENSG00000158402	CDC25C	protein_coding	0.052967	3.46392	0.000532372	1.05439	1.02326	1.08647
ENSG00000166851	PLK1	protein_coding	0.042216	5.67567	1.38147e-08	1.04312	1.02802	1.05844
ENSG00000162063	CCNF	protein_coding	0.116017	5.24882	1.53075e-07	1.12301	1.0754	1.17274
ENSG00000123219	CENPK	protein_coding	0.107406	3.40937	0.000651139	1.11339	1.04672	1.1843
ENSG00000126787	DLGAP5	protein_coding	0.0385494	5.4513	5.0003e-08	1.0393	1.025	1.05381
ENSG00000070814	TCOF1	protein_coding	0.0936251	6.95397	3.55141e-12	1.09815	1.06955	1.12751
ENSG00000175003	SLC22A1	protein_coding	-0.000486465	-1.74561	0.0808784	0.999514	0.998968	1.00006
ENSG00000112984	KIF20A	protein_coding	0.0383439	6.37398	1.84184e-10	1.03909	1.02691	1.05141
ENSG00000182173	TSEN54	protein_coding	0.0233736	4.28362	1.83877e-05	1.02365	1.01276	1.03466
ENSG00000273373	AL355488.1	lncRNA	0.0528399	2.4114	0.0158912	1.05426	1.00994	1.10053
ENSG00000163535	SGO2	protein_coding	0.124681	5.85196	4.85804e-09	1.13279	1.08646	1.18109
ENSG00000101057	MYBL2	protein_coding	0.0089132	5.39705	6.77445e-08	1.00895	1.00569	1.01222
ENSG00000180385	EMC3-AS1	transcribed_unprocessed_pseudogene	0.363384	2.59526	0.00945191	1.43819	1.09303	1.89234
ENSG00000106701	FSD1L	protein_coding	0.516377	4.69136	2.7139e-06	1.67594	1.35073	2.07946
ENSG00000221886	ZBED8	protein_coding	0.120553	4.96965	6.70726e-07	1.12812	1.07574	1.18305
ENSG00000242125	SNHG3	lncRNA	0.0238601	4.47508	7.63838e-06	1.02415	1.0135	1.03491
ENSG00000068489	PRR11	protein_coding	0.0678427	6.31603	2.68369e-10	1.0702	1.0479	1.09297
ENSG00000164045	CDC25A	protein_coding	0.0746948	4.43156	9.35557e-06	1.07756	1.04254	1.11375
ENSG00000112118	MCM3	protein_coding	0.00684684	4.15056	3.31665e-05	1.00687	1.00362	1.01013
ENSG00000149636	DSN1	protein_coding	0.0187993	3.39349	0.000690085	1.01898	1.00797	1.0301
ENSG00000132837	DMGDH	protein_coding	-0.0070666	-2.62688	0.00861708	0.992958	0.987737	0.998208
ENSG00000112039	FANCE	protein_coding	0.0635146	4.3197	1.56238e-05	1.06558	1.03531	1.09673
ENSG00000116521	SCAMP3	protein_coding	0.00499511	4.46552	7.98753e-06	1.00501	1.00281	1.00721
ENSG00000104147	OIP5	protein_coding	0.135477	3.45714	0.000545949	1.14508	1.06043	1.2365
ENSG00000152253	SPC25	protein_coding	0.0540299	5.40403	6.51605e-08	1.05552	1.03503	1.0764
ENSG00000221883	ARIH2OS	lncRNA	0.0984142	3.04106	0.00235746	1.10342	1.03561	1.17567
ENSG00000128928	IVD	protein_coding	-0.0103076	-2.95146	0.00316271	0.989745	0.982994	0.996543
ENSG00000184661	CDCA2	protein_coding	0.122787	5.60807	2.04599e-08	1.13064	1.08315	1.18022
ENSG00000259865	AL390728.6	lncRNA	0.00996783	1.82891	0.0674138	1.01002	0.999286	1.02086
ENSG00000188735	TMEM120B	protein_coding	0.202704	4.05594	4.99333e-05	1.22471	1.11043	1.35075
ENSG00000197989	SNHG12	lncRNA	0.0585519	2.80926	0.00496548	1.0603	1.01786	1.10451
ENSG00000278768	BACE1-AS	lncRNA	0.342631	3.87127	0.00010827	1.40865	1.18431	1.67548
ENSG00000183763	TRAIP	protein_coding	0.0980681	5.00299	5.64475e-07	1.10304	1.06146	1.14624
ENSG00000206567	AC022007.1	lncRNA	0.220467	3.52191	0.000428457	1.24666	1.10272	1.40939
ENSG00000126215	XRCC3	protein_coding	0.160259	4.74097	2.12694e-06	1.17382	1.09857	1.25422
ENSG00000239415	AP001469.3	lncRNA	0.273459	3.46586	0.000528547	1.3145	1.12616	1.53434
ENSG00000100652	SLC10A1	protein_coding	-0.000708016	-1.67115	0.0946929	0.999292	0.998463	1.00012
ENSG00000135451	TROAP	protein_coding	0.0429258	4.44101	8.95376e-06	1.04386	1.02427	1.06382
ENSG00000134815	DHX34	protein_coding	0.0600777	5.68325	1.3216e-08	1.06192	1.04014	1.08415
ENSG00000215784	FAM72D	protein_coding	0.508811	5.64841	1.61943e-08	1.66331	1.39411	1.9845
ENSG00000227540	DNAJC9-AS1	lncRNA	0.287378	4.20057	2.66245e-05	1.33293	1.16566	1.5242
ENSG00000165480	SKA3	protein_coding	0.0846538	5.52976	3.20663e-08	1.08834	1.05617	1.12149
ENSG00000163348	PYGO2	protein_coding	0.0142503	4.89145	1.00094e-06	1.01435	1.00858	1.02016
ENSG00000080986	NDC80	protein_coding	0.0492932	5.98159	2.20976e-09	1.05053	1.0337	1.06763
ENSG00000166508	MCM7	protein_coding	0.0055741	4.33428	1.46235e-05	1.00559	1.00306	1.00813
ENSG00000169679	BUB1	protein_coding	0.0704433	4.98463	6.20798e-07	1.07298	1.04367	1.10312
ENSG00000275632	AL035461.2	lncRNA	0.044157	1.92631	0.0540651	1.04515	0.999229	1.09317
ENSG00000111671	SPSB2	protein_coding	0.050222	4.84669	1.25541e-06	1.0515	1.03036	1.07308
ENSG00000005421	PON1	protein_coding	-0.00162674	-3.71699	0.00020161	0.998375	0.997519	0.999231
ENSG00000164104	HMGB2	protein_coding	0.00476039	3.73755	0.000185822	1.00477	1.00227	1.00728
ENSG00000143476	DTL	protein_coding	0.0222035	2.76497	0.00569272	1.02245	1.00649	1.03867
ENSG00000138092	CENPO	protein_coding	0.125764	5.19492	2.04812e-07	1.13401	1.08146	1.18912
ENSG00000137135	ARHGEF39	protein_coding	0.168373	4.52279	6.10304e-06	1.18338	1.10011	1.27295
ENSG00000123975	CKS2	protein_coding	0.00418182	5.33483	9.56357e-08	1.00419	1.00265	1.00573
ENSG00000214087	ARL16	protein_coding	0.0210414	3.8174	0.000134866	1.02126	1.01029	1.03236
ENSG00000286532	PARTICL	lncRNA	0.12709	3.78944	0.000150989	1.13552	1.06328	1.21267
ENSG00000172244	C5orf34	protein_coding	0.188709	3.88492	0.000102363	1.20769	1.09802	1.32832
ENSG00000163918	RFC4	protein_coding	0.0311203	5.07685	3.83742e-07	1.03161	1.01929	1.04408
ENSG00000264577	AC010761.1	lncRNA	0.247036	3.86491	0.000111128	1.28023	1.12948	1.45109
ENSG00000196584	XRCC2	protein_coding	0.174523	4.30698	1.65498e-05	1.19068	1.09977	1.2891
ENSG00000234678	ELF3-AS1	lncRNA	0.079032	2.0385	0.0415003	1.08224	1.00305	1.16768
ENSG00000154370	TRIM11	protein_coding	0.0493932	2.17838	0.0293778	1.05063	1.00496	1.09838
ENSG00000170779	CDCA4	protein_coding	0.0491175	5.55864	2.71888e-08	1.05034	1.03231	1.06869
ENSG00000095002	MSH2	protein_coding	0.155093	5.51723	3.44381e-08	1.16777	1.10517	1.23391
ENSG00000215440	NPEPL1	protein_coding	0.109413	1.99529	0.0460116	1.11562	1.00194	1.24221
ENSG00000160767	FAM189B	protein_coding	0.0262042	4.26431	2.00519e-05	1.02655	1.01426	1.03899
ENSG00000256525	POLG2	protein_coding	0.066442	3.98138	6.85166e-05	1.0687	1.03431	1.10423
ENSG00000075702	WDR62	protein_coding	0.0665897	2.79897	0.00512655	1.06886	1.02016	1.11988
ENSG00000131188	PRR7	protein_coding	0.0492579	3.25953	0.00111597	1.05049	1.01983	1.08207
ENSG00000013810	TACC3	protein_coding	0.024126	4.91144	9.04085e-07	1.02442	1.0146	1.03433
ENSG00000146143	PRIM2	protein_coding	0.130897	4.42625	9.58832e-06	1.13985	1.07566	1.20787
ENSG00000112742	TTK	protein_coding	0.0864167	5.88382	4.00898e-09	1.09026	1.05932	1.1221
ENSG00000168496	FEN1	protein_coding	0.00906247	3.90213	9.53486e-05	1.0091	1.00452	1.01371
ENSG00000154920	EME1	protein_coding	0.142874	3.90741	9.32895e-05	1.15358	1.0738	1.23929
ENSG00000234420	ZNF37BP	transcribed_processed_pseudogene	0.1007	1.83258	0.0668651	1.10595	0.993025	1.23171
ENSG00000092470	WDR76	protein_coding	0.0400773	3.26118	0.0011095	1.04089	1.01612	1.06627
ENSG00000196458	ZNF605	protein_coding	0.149616	3.52763	0.000419293	1.16139	1.06875	1.26206
ENSG00000176401	EID2B	protein_coding	0.106136	2.42779	0.0151912	1.11197	1.02066	1.21145
ENSG00000164109	MAD2L1	protein_coding	0.0668123	4.53378	5.79385e-06	1.06909	1.03866	1.10042
ENSG00000077152	UBE2T	protein_coding	0.0251461	5.20854	1.90334e-07	1.02546	1.01581	1.03521
ENSG00000127191	TRAF2	protein_coding	0.0207602	3.77522	0.000159866	1.02098	1.01003	1.03204
ENSG00000286787	AL110114.1	lncRNA	2.97263	3.38051	0.00072352	19.5433	3.48737	109.521
ENSG00000116161	CACYBP	protein_coding	0.016024	5.27494	1.32798e-07	1.01615	1.01012	1.02222
ENSG00000245275	SAP30L-AS1	lncRNA	1.6921	2.75601	0.00585106	5.43089	1.63028	18.0918
ENSG00000109805	NCAPG	protein_coding	0.0524527	5.69248	1.25206e-08	1.05385	1.03499	1.07306
ENSG00000144554	FANCD2	protein_coding	0.12115	4.03689	5.41647e-05	1.12879	1.06431	1.19718
ENSG00000163156	SCNM1	protein_coding	0.00799059	3.13723	0.00170554	1.00802	1.003	1.01307
ENSG00000111665	CDCA3	protein_coding	0.0737658	5.70081	1.19238e-08	1.07655	1.0496	1.10421
ENSG00000232995	RGS5	lncRNA	0.513638	3.07896	0.00207724	1.67136	1.20523	2.31776
ENSG00000127586	CHTF18	protein_coding	0.0329155	2.46996	0.0135128	1.03346	1.00682	1.06081
ENSG00000093009	CDC45	protein_coding	0.0390541	4.68478	2.80268e-06	1.03983	1.02298	1.05696
ENSG00000132680	KHDC4	protein_coding	0.0250706	4.1967	2.70832e-05	1.02539	1.01345	1.03746
ENSG00000131153	GINS2	protein_coding	0.0349995	3.28383	0.00102406	1.03562	1.01421	1.05748
ENSG00000178772	CPN2	protein_coding	-0.00137212	-2.05049	0.0403163	0.998629	0.99732	0.999939
ENSG00000140525	FANCI	protein_coding	0.0930914	3.67306	0.000239659	1.09756	1.04437	1.15346
ENSG00000245614	DDX11-AS1	lncRNA	0.818668	4.32151	1.54965e-05	2.26748	1.5642	3.28696
ENSG00000275484	AP003419.3	lncRNA	0.0650046	1.1678	0.242887	1.06716	0.956863	1.19018
ENSG00000156509	FBXO43	protein_coding	0.219714	3.84366	0.000121212	1.24572	1.11369	1.39341
ENSG00000230082	PRRT3-AS1	lncRNA	0.0609234	4.73348	2.20698e-06	1.06282	1.03634	1.08997
ENSG00000237977	EIF4HP2	processed_pseudogene	0.0992786	2.23534	0.0253948	1.10437	1.01231	1.20482
ENSG00000181544	FANCB	protein_coding	0.45614	4.74582	2.07662e-06	1.57797	1.30703	1.90507
ENSG00000113368	LMNB1	protein_coding	0.017725	4.82142	1.42537e-06	1.01788	1.01058	1.02524
ENSG00000169607	CKAP2L	protein_coding	0.0991658	4.25979	2.04618e-05	1.10425	1.055	1.1558
ENSG00000188486	H2AX	protein_coding	0.00670958	4.30425	1.67553e-05	1.00673	1.00366	1.00981
ENSG00000182004	SNRPE	protein_coding	0.00591601	3.25478	0.00113481	1.00593	1.00236	1.00952
ENSG00000161888	SPC24	protein_coding	0.0146972	2.22401	0.0261478	1.01481	1.00175	1.02804
ENSG00000166343	MSS51	protein_coding	0.177361	2.40899	0.0159967	1.19406	1.03361	1.37942
ENSG00000101981	F9	protein_coding	-0.000928989	-1.48078	0.138665	0.999071	0.997844	1.0003
ENSG00000082512	TRAF5	protein_coding	0.0535265	2.0194	0.0434461	1.05498	1.00158	1.11124
ENSG00000226696	LENG8-AS1	lncRNA	0.0945806	2.49283	0.0126729	1.0992	1.02042	1.18405
ENSG00000021852	C8B	protein_coding	-0.000987647	-2.1264	0.0334699	0.999013	0.998104	0.999923
ENSG00000126001	CEP250	protein_coding	0.109025	3.72956	0.000191812	1.11519	1.05309	1.18095
ENSG00000185480	PARPBP	protein_coding	0.179352	3.65503	0.000257149	1.19644	1.08673	1.31723
ENSG00000124574	ABCC10	protein_coding	0.0383896	1.80504	0.0710679	1.03914	0.996711	1.08337
ENSG00000178409	BEND3	protein_coding	0.229534	4.72334	2.32004e-06	1.25801	1.14372	1.38373
ENSG00000168096	ANKS3	protein_coding	0.0880025	3.37888	0.000727827	1.09199	1.03765	1.14918
ENSG00000213186	TRIM59	protein_coding	0.242358	4.34112	1.41759e-05	1.27425	1.14218	1.42159
ENSG00000172425	TTC36	protein_coding	-0.0133517	-1.94752	0.0514719	0.986737	0.973567	1.00009
ENSG00000137269	LRRC1	protein_coding	0.036524	2.74805	0.005995	1.0372	1.01053	1.06457
ENSG00000160753	RUSC1	protein_coding	0.0362466	4.83457	1.33433e-06	1.03691	1.02179	1.05226
ENSG00000248593	DSTNP2	transcribed_unprocessed_pseudogene	0.0853483	6.10622	1.0202e-09	1.0891	1.05967	1.11934
ENSG00000221829	FANCG	protein_coding	0.641828	2.44566	0.0144589	1.89995	1.13594	3.17781
ENSG00000141569	TRIM65	protein_coding	0.0384081	3.53805	0.000403093	1.03916	1.01728	1.0615
ENSG00000110169	HPX	protein_coding	-0.000242431	-2.9422	0.00325889	0.999758	0.999596	0.999919
ENSG00000051180	RAD51	protein_coding	0.0924301	4.48517	7.28546e-06	1.09684	1.05342	1.14205
ENSG00000080839	RBL1	protein_coding	0.114955	4.68423	2.8101e-06	1.12182	1.06914	1.1771
ENSG00000100297	MCM5	protein_coding	0.0161141	4.26481	2.0007e-05	1.01624	1.00875	1.0238
ENSG00000163463	KRTCAP2	protein_coding	0.161113	3.0264	0.00247483	1.17482	1.05842	1.30402
ENSG00000111275	ALDH2	protein_coding	-0.00311624	-2.84028	0.00450738	0.996889	0.994747	0.999035
ENSG00000124243	BCAS4	protein_coding	0.0762794	1.93589	0.0528811	1.07926	0.999052	1.16592
ENSG00000276649	AL117335.1	lncRNA	0.156027	2.66947	0.007597	1.16886	1.04234	1.31073
ENSG00000198826	ARHGAP11A	protein_coding	0.0594179	3.30779	0.000940348	1.06122	1.02451	1.09925
ENSG00000163479	SSR2	protein_coding	0.00469271	3.25733	0.00112464	1.0047	1.00187	1.00754
ENSG00000183856	IQGAP3	protein_coding	0.0422653	4.97314	6.58772e-07	1.04317	1.02594	1.06069
ENSG00000062822	POLD1	protein_coding	0.0414318	4.17813	2.9391e-05	1.0423	1.02224	1.06276
ENSG00000112877	CEP72	protein_coding	0.0352438	1.90015	0.0574133	1.03587	0.998891	1.07422
ENSG00000176208	ATAD5	protein_coding	0.125729	2.67334	0.0075099	1.13398	1.03412	1.24347
ENSG00000014138	POLA2	protein_coding	0.125105	3.2163	0.00129856	1.13327	1.05008	1.22304
ENSG00000167302	TEPSIN	protein_coding	0.0926852	2.26505	0.0235097	1.09712	1.01256	1.18873
ENSG00000186115	CYP4F2	protein_coding	-0.0017284	-1.42463	0.154264	0.998273	0.995902	1.00065
ENSG00000167670	CHAF1A	protein_coding	0.02923	3.4481	0.00056454	1.02966	1.0127	1.04691
ENSG00000131944	FAAP24	protein_coding	0.0771659	3.67388	0.0002389	1.08022	1.03665	1.12562
ENSG00000180432	CYP8B1	protein_coding	-0.000840114	-2.14567	0.0318997	0.99916	0.998394	0.999927
ENSG00000257596	SCAT2	lncRNA	0.108614	3.04218	0.00234874	1.11473	1.03939	1.19553
ENSG00000140451	PIF1	protein_coding	0.120169	3.64059	0.000272017	1.12769	1.05704	1.20305
ENSG00000286835	AL133477.1	lncRNA	0.298022	4.42401	9.68838e-06	1.34719	1.18056	1.53734
ENSG00000187048	CYP4A11	protein_coding	-0.000857812	-1.59711	0.11024	0.999143	0.998091	1.00019
ENSG00000176371	ZSCAN2	protein_coding	0.0608497	1.52314	0.127725	1.06274	0.9827	1.1493
ENSG00000243335	KCTD7	protein_coding	0.16171	4.24675	2.16891e-05	1.17552	1.09098	1.26661
ENSG00000109685	NSD2	protein_coding	0.0744609	4.39783	1.0934e-05	1.0773	1.04214	1.11365
ENSG00000196456	ZNF775	protein_coding	0.0977572	2.66214	0.00776463	1.1027	1.02612	1.18498
ENSG00000160284	SPATC1L	protein_coding	0.0210078	2.44923	0.0143161	1.02123	1.00421	1.03854
ENSG00000268516	AC020915.2	lncRNA	0.144291	2.80639	0.00500996	1.15522	1.04448	1.2777
ENSG00000264538	SUZ12P1	transcribed_unprocessed_pseudogene	0.114326	3.33669	0.000847815	1.12112	1.0483	1.19899
ENSG00000280383	Z95331.1	lncRNA	3.65538	2.70576	0.00681492	38.6821	2.73885	546.327
ENSG00000229320	KRT8P12	transcribed_processed_pseudogene	0.0439213	3.96878	7.22418e-05	1.0449	1.02248	1.06781
ENSG00000197951	ZNF71	protein_coding	0.162916	3.39943	0.000675267	1.17694	1.07142	1.29285
ENSG00000247595	SPTY2D1OS	protein_coding	0.613918	4.62159	3.80801e-06	1.84766	1.42413	2.39713
ENSG00000162769	FLVCR1	protein_coding	0.0639956	4.41304	1.01929e-05	1.06609	1.03621	1.09682
ENSG00000281398	SNHG4	lncRNA	0.0726013	4.82341	1.41121e-06	1.0753	1.04404	1.1075
ENSG00000075218	GTSE1	protein_coding	0.0463839	4.68895	2.74616e-06	1.04748	1.02736	1.06798
ENSG00000139618	BRCA2	protein_coding	0.239538	2.60584	0.009165	1.27066	1.06117	1.52151
ENSG00000188878	FBF1	protein_coding	0.23485	2.92931	0.00339714	1.26472	1.08081	1.47991
ENSG00000083807	SLC27A5	protein_coding	-0.00180683	-2.0749	0.0379955	0.998195	0.996493	0.9999
ENSG00000260924	LINC01311	lncRNA	0.191763	2.56663	0.0102693	1.21138	1.04637	1.40242
ENSG00000091651	ORC6	protein_coding	0.0869415	4.75639	1.97082e-06	1.09083	1.05244	1.13062
ENSG00000123136	DDX39A	protein_coding	0.00637877	2.44104	0.0146449	1.0064	1.00126	1.01157
ENSG00000262333	HNRNPA1P16	processed_pseudogene	0.113145	2.38192	0.0172229	1.11979	1.02025	1.22906
ENSG00000279233	AC122688.3	TEC	0.387373	3.21076	0.00132383	1.47311	1.16289	1.86608
ENSG00000183647	ZNF530	protein_coding	0.18149	2.58103	0.00985058	1.199	1.04464	1.37618
ENSG00000206573	THUMPD3-AS1	lncRNA	0.163765	4.13234	3.59087e-05	1.17794	1.08991	1.27308
ENSG00000115361	ACADL	protein_coding	-0.0353518	-2.18917	0.0285848	0.965266	0.935193	0.996306
ENSG00000078699	CBFA2T2	protein_coding	0.064021	3.14763	0.001646	1.06611	1.02445	1.10947
ENSG00000116584	ARHGEF2	protein_coding	0.0267813	3.63093	0.000282402	1.02714	1.0124	1.0421
ENSG00000075239	ACAT1	protein_coding	-0.00599402	-2.90238	0.00370341	0.994024	0.990009	0.998056
ENSG00000183747	ACSM2A	protein_coding	-0.00412092	-2.14816	0.0317009	0.995888	0.99215	0.999639
ENSG00000151224	MAT1A	protein_coding	-0.000413349	-1.73427	0.0828701	0.999587	0.99912	1.00005
ENSG00000164916	FOXK1	protein_coding	0.0804567	4.14596	3.38397e-05	1.08378	1.04333	1.1258
ENSG00000234741	GAS5	lncRNA	0.00329452	2.35969	0.01829	1.0033	1.00056	1.00605
ENSG00000171163	ZNF692	protein_coding	0.0214573	3.29127	0.000997377	1.02169	1.00872	1.03483
ENSG00000154548	SRSF12	protein_coding	0.197206	2.65202	0.00800113	1.21799	1.05281	1.4091
ENSG00000277715	AC079174.2	lncRNA	0.359171	3.23327	0.0012238	1.43214	1.15194	1.7805
ENSG00000283341	AC068205.2	lncRNA	0.320238	2.66437	0.00771332	1.37746	1.08835	1.74336
ENSG00000106605	BLVRA	protein_coding	0.006612	2.41443	0.0157597	1.00663	1.00125	1.01205
ENSG00000173207	CKS1B	protein_coding	0.0187033	4.84453	1.26914e-06	1.01888	1.0112	1.02662
ENSG00000151849	CENPJ	protein_coding	0.126948	4.37684	1.20413e-05	1.13536	1.07262	1.20177
ENSG00000156970	BUB1B	protein_coding	0.0603959	4.48587	7.26176e-06	1.06226	1.03459	1.09066
ENSG00000143771	CNIH4	protein_coding	0.0115961	2.04709	0.0406492	1.01166	1.00049	1.02296
ENSG00000275180	AC048341.2	lncRNA	0.0302594	1.34169	0.179695	1.03072	0.986153	1.07731

## Sheet: Supplementary Table 5
miR_ID	circbase_ID	Target Gene
hsa-miR-17-5p	hsa_circ_0008493	CHAF1A
hsa-miR-17-5p	hsa_circ_0008493	RBL1
hsa-miR-17-5p	hsa_circ_0008493	KPNA2
hsa-miR-17-5p	hsa_circ_0073023	CHAF1A
hsa-miR-17-5p	hsa_circ_0073023	RBL1
hsa-miR-17-5p	hsa_circ_0073023	KPNA2
hsa-miR-17-5p	hsa_circ_0002769	CHAF1A
hsa-miR-17-5p	hsa_circ_0002769	RBL1
hsa-miR-17-5p	hsa_circ_0002769	KPNA2
hsa-miR-17-5p	hsa_circ_0010902	CHAF1A
hsa-miR-17-5p	hsa_circ_0010902	RBL1
hsa-miR-17-5p	hsa_circ_0010902	KPNA2
hsa-miR-17-5p	hsa_circ_0007952	CHAF1A
hsa-miR-17-5p	hsa_circ_0007952	RBL1
hsa-miR-17-5p	hsa_circ_0007952	KPNA2
hsa-miR-17-5p	hsa_circ_0001944	CHAF1A
hsa-miR-17-5p	hsa_circ_0001944	RBL1
hsa-miR-17-5p	hsa_circ_0001944	KPNA2
hsa-miR-17-5p	hsa_circ_0004561	CHAF1A
hsa-miR-17-5p	hsa_circ_0004561	RBL1
hsa-miR-17-5p	hsa_circ_0004561	KPNA2
hsa-miR-17-5p	hsa_circ_0005642	CHAF1A
hsa-miR-17-5p	hsa_circ_0005642	RBL1
hsa-miR-17-5p	hsa_circ_0005642	KPNA2
hsa-miR-17-5p	hsa_circ_0001345	CHAF1A
hsa-miR-17-5p	hsa_circ_0001345	RBL1
hsa-miR-17-5p	hsa_circ_0001345	KPNA2
hsa-miR-17-5p	hsa_circ_0004722	CHAF1A
hsa-miR-17-5p	hsa_circ_0004722	RBL1
hsa-miR-17-5p	hsa_circ_0004722	KPNA2
hsa-miR-17-5p	hsa_circ_0015260	CHAF1A
hsa-miR-17-5p	hsa_circ_0015260	RBL1
hsa-miR-17-5p	hsa_circ_0015260	KPNA2
hsa-miR-17-5p	hsa_circ_0139520	CHAF1A
hsa-miR-17-5p	hsa_circ_0139520	RBL1
hsa-miR-17-5p	hsa_circ_0139520	KPNA2
hsa-miR-17-5p	hsa_circ_0108981	CHAF1A
hsa-miR-17-5p	hsa_circ_0108981	RBL1
hsa-miR-17-5p	hsa_circ_0108981	KPNA2
hsa-miR-17-5p	hsa_circ_0117992	CHAF1A
hsa-miR-17-5p	hsa_circ_0117992	RBL1
hsa-miR-17-5p	hsa_circ_0117992	KPNA2
hsa-miR-17-5p	hsa_circ_0100984	CHAF1A
hsa-miR-17-5p	hsa_circ_0100984	RBL1
hsa-miR-17-5p	hsa_circ_0100984	KPNA2
hsa-miR-17-5p	hsa_circ_0136098	CHAF1A
hsa-miR-17-5p	hsa_circ_0136098	RBL1
hsa-miR-17-5p	hsa_circ_0136098	KPNA2
hsa-miR-17-5p	hsa_circ_0108381	CHAF1A
hsa-miR-17-5p	hsa_circ_0108381	RBL1
hsa-miR-17-5p	hsa_circ_0108381	KPNA2
hsa-miR-17-5p	hsa_circ_0137317	CHAF1A
hsa-miR-17-5p	hsa_circ_0137317	RBL1
hsa-miR-17-5p	hsa_circ_0137317	KPNA2
hsa-miR-20a-5p	hsa_circ_0008493	CHAF1A
hsa-miR-20a-5p	hsa_circ_0008493	RBL1
hsa-miR-20a-5p	hsa_circ_0008493	KPNA2
hsa-miR-20a-5p	hsa_circ_0005230	CHAF1A
hsa-miR-20a-5p	hsa_circ_0005230	RBL1
hsa-miR-20a-5p	hsa_circ_0005230	KPNA2
hsa-miR-20a-5p	hsa_circ_0073023	CHAF1A
hsa-miR-20a-5p	hsa_circ_0073023	RBL1
hsa-miR-20a-5p	hsa_circ_0073023	KPNA2
hsa-miR-20a-5p	hsa_circ_0010902	CHAF1A
hsa-miR-20a-5p	hsa_circ_0010902	RBL1
hsa-miR-20a-5p	hsa_circ_0010902	KPNA2
hsa-miR-20a-5p	hsa_circ_0002769	CHAF1A
hsa-miR-20a-5p	hsa_circ_0002769	RBL1
hsa-miR-20a-5p	hsa_circ_0002769	KPNA2
hsa-miR-20a-5p	hsa_circ_0004561	CHAF1A
hsa-miR-20a-5p	hsa_circ_0004561	RBL1
hsa-miR-20a-5p	hsa_circ_0004561	KPNA2
hsa-miR-20a-5p	hsa_circ_0004722	CHAF1A
hsa-miR-20a-5p	hsa_circ_0004722	RBL1
hsa-miR-20a-5p	hsa_circ_0004722	KPNA2
hsa-miR-20a-5p	hsa_circ_0001944	CHAF1A
hsa-miR-20a-5p	hsa_circ_0001944	RBL1
hsa-miR-20a-5p	hsa_circ_0001944	KPNA2
hsa-miR-20a-5p	hsa_circ_0005642	CHAF1A
hsa-miR-20a-5p	hsa_circ_0005642	RBL1
hsa-miR-20a-5p	hsa_circ_0005642	KPNA2
hsa-miR-20a-5p	hsa_circ_0007952	CHAF1A
hsa-miR-20a-5p	hsa_circ_0007952	RBL1
hsa-miR-20a-5p	hsa_circ_0007952	KPNA2
hsa-miR-20a-5p	hsa_circ_0003001	CHAF1A
hsa-miR-20a-5p	hsa_circ_0003001	RBL1
hsa-miR-20a-5p	hsa_circ_0003001	KPNA2
hsa-miR-20a-5p	hsa_circ_0015260	CHAF1A
hsa-miR-20a-5p	hsa_circ_0015260	RBL1
hsa-miR-20a-5p	hsa_circ_0015260	KPNA2
hsa-miR-20a-5p	hsa_circ_0001345	CHAF1A
hsa-miR-20a-5p	hsa_circ_0001345	RBL1
hsa-miR-20a-5p	hsa_circ_0001345	KPNA2
hsa-miR-20a-5p	hsa_circ_0001495	CHAF1A
hsa-miR-20a-5p	hsa_circ_0001495	RBL1
hsa-miR-20a-5p	hsa_circ_0001495	KPNA2
hsa-miR-20a-5p	hsa_circ_0108981	CHAF1A
hsa-miR-20a-5p	hsa_circ_0108981	RBL1
hsa-miR-20a-5p	hsa_circ_0108981	KPNA2
hsa-miR-20a-5p	hsa_circ_0117992	CHAF1A
hsa-miR-20a-5p	hsa_circ_0117992	RBL1
hsa-miR-20a-5p	hsa_circ_0117992	KPNA2
hsa-miR-20a-5p	hsa_circ_0100984	CHAF1A
hsa-miR-20a-5p	hsa_circ_0100984	RBL1
hsa-miR-20a-5p	hsa_circ_0100984	KPNA2
hsa-miR-20a-5p	hsa_circ_0139520	CHAF1A
hsa-miR-20a-5p	hsa_circ_0139520	RBL1
hsa-miR-20a-5p	hsa_circ_0139520	KPNA2
hsa-miR-20a-5p	hsa_circ_0137317	CHAF1A
hsa-miR-20a-5p	hsa_circ_0137317	RBL1
hsa-miR-20a-5p	hsa_circ_0137317	KPNA2
hsa-miR-20a-5p	hsa_circ_0112196	CHAF1A
hsa-miR-20a-5p	hsa_circ_0112196	RBL1
hsa-miR-20a-5p	hsa_circ_0112196	KPNA2
hsa-miR-20a-5p	hsa_circ_0136098	CHAF1A
hsa-miR-20a-5p	hsa_circ_0136098	RBL1
hsa-miR-20a-5p	hsa_circ_0136098	KPNA2
hsa-miR-20b-5p	hsa_circ_0008493	ESR1
hsa-miR-20b-5p	hsa_circ_0008493	CHAF1A
hsa-miR-20b-5p	hsa_circ_0008493	KPNA2
hsa-miR-20b-5p	hsa_circ_0073023	ESR1
hsa-miR-20b-5p	hsa_circ_0073023	CHAF1A
hsa-miR-20b-5p	hsa_circ_0073023	KPNA2
hsa-miR-20b-5p	hsa_circ_0010902	ESR1
hsa-miR-20b-5p	hsa_circ_0010902	CHAF1A
hsa-miR-20b-5p	hsa_circ_0010902	KPNA2
hsa-miR-20b-5p	hsa_circ_0002769	ESR1
hsa-miR-20b-5p	hsa_circ_0002769	CHAF1A
hsa-miR-20b-5p	hsa_circ_0002769	KPNA2
hsa-miR-20b-5p	hsa_circ_0003001	ESR1
hsa-miR-20b-5p	hsa_circ_0003001	CHAF1A
hsa-miR-20b-5p	hsa_circ_0003001	KPNA2
hsa-miR-20b-5p	hsa_circ_0015260	ESR1
hsa-miR-20b-5p	hsa_circ_0015260	CHAF1A
hsa-miR-20b-5p	hsa_circ_0015260	KPNA2
hsa-miR-20b-5p	hsa_circ_0001944	ESR1
hsa-miR-20b-5p	hsa_circ_0001944	CHAF1A
hsa-miR-20b-5p	hsa_circ_0001944	KPNA2
hsa-miR-20b-5p	hsa_circ_0004561	ESR1
hsa-miR-20b-5p	hsa_circ_0004561	CHAF1A
hsa-miR-20b-5p	hsa_circ_0004561	KPNA2
hsa-miR-20b-5p	hsa_circ_0005642	ESR1
hsa-miR-20b-5p	hsa_circ_0005642	CHAF1A
hsa-miR-20b-5p	hsa_circ_0005642	KPNA2
hsa-miR-20b-5p	hsa_circ_0007952	ESR1
hsa-miR-20b-5p	hsa_circ_0007952	CHAF1A
hsa-miR-20b-5p	hsa_circ_0007952	KPNA2
hsa-miR-20b-5p	hsa_circ_0001495	ESR1
hsa-miR-20b-5p	hsa_circ_0001495	CHAF1A
hsa-miR-20b-5p	hsa_circ_0001495	KPNA2
hsa-miR-20b-5p	hsa_circ_0000943	ESR1
hsa-miR-20b-5p	hsa_circ_0000943	CHAF1A
hsa-miR-20b-5p	hsa_circ_0000943	KPNA2
hsa-miR-20b-5p	hsa_circ_0001345	ESR1
hsa-miR-20b-5p	hsa_circ_0001345	CHAF1A
hsa-miR-20b-5p	hsa_circ_0001345	KPNA2
hsa-miR-20b-5p	hsa_circ_0004722	ESR1
hsa-miR-20b-5p	hsa_circ_0004722	CHAF1A
hsa-miR-20b-5p	hsa_circ_0004722	KPNA2
hsa-miR-20b-5p	hsa_circ_0005230	ESR1
hsa-miR-20b-5p	hsa_circ_0005230	CHAF1A
hsa-miR-20b-5p	hsa_circ_0005230	KPNA2
hsa-miR-20b-5p	hsa_circ_0108981	ESR1
hsa-miR-20b-5p	hsa_circ_0108981	CHAF1A
hsa-miR-20b-5p	hsa_circ_0108981	KPNA2
hsa-miR-20b-5p	hsa_circ_0100984	ESR1
hsa-miR-20b-5p	hsa_circ_0100984	CHAF1A
hsa-miR-20b-5p	hsa_circ_0100984	KPNA2
hsa-miR-20b-5p	hsa_circ_0139520	ESR1
hsa-miR-20b-5p	hsa_circ_0139520	CHAF1A
hsa-miR-20b-5p	hsa_circ_0139520	KPNA2
hsa-miR-20b-5p	hsa_circ_0117992	ESR1
hsa-miR-20b-5p	hsa_circ_0117992	CHAF1A
hsa-miR-20b-5p	hsa_circ_0117992	KPNA2
hsa-miR-20b-5p	hsa_circ_0112196	ESR1
hsa-miR-20b-5p	hsa_circ_0112196	CHAF1A
hsa-miR-20b-5p	hsa_circ_0112196	KPNA2
hsa-miR-93-5p	hsa_circ_0008493	CHAF1A
hsa-miR-93-5p	hsa_circ_0008493	KPNA2
hsa-miR-93-5p	hsa_circ_0002769	CHAF1A
hsa-miR-93-5p	hsa_circ_0002769	KPNA2
hsa-miR-93-5p	hsa_circ_0005230	CHAF1A
hsa-miR-93-5p	hsa_circ_0005230	KPNA2
hsa-miR-93-5p	hsa_circ_0001944	CHAF1A
hsa-miR-93-5p	hsa_circ_0001944	KPNA2
hsa-miR-93-5p	hsa_circ_0005642	CHAF1A
hsa-miR-93-5p	hsa_circ_0005642	KPNA2
hsa-miR-93-5p	hsa_circ_0084927	CHAF1A
hsa-miR-93-5p	hsa_circ_0084927	KPNA2
hsa-miR-93-5p	hsa_circ_0024687	CHAF1A
hsa-miR-93-5p	hsa_circ_0024687	KPNA2
hsa-miR-93-5p	hsa_circ_0010902	CHAF1A
hsa-miR-93-5p	hsa_circ_0010902	KPNA2
hsa-miR-93-5p	hsa_circ_0015260	CHAF1A
hsa-miR-93-5p	hsa_circ_0015260	KPNA2
hsa-miR-93-5p	hsa_circ_0001345	CHAF1A
hsa-miR-93-5p	hsa_circ_0001345	KPNA2
hsa-miR-93-5p	hsa_circ_0029614	CHAF1A
hsa-miR-93-5p	hsa_circ_0029614	KPNA2
hsa-miR-93-5p	hsa_circ_0003001	CHAF1A
hsa-miR-93-5p	hsa_circ_0003001	KPNA2
hsa-miR-93-5p	hsa_circ_0073023	CHAF1A
hsa-miR-93-5p	hsa_circ_0073023	KPNA2
hsa-miR-93-5p	hsa_circ_0100984	CHAF1A
hsa-miR-93-5p	hsa_circ_0100984	KPNA2
hsa-miR-93-5p	hsa_circ_0103076	CHAF1A
hsa-miR-93-5p	hsa_circ_0103076	KPNA2
hsa-miR-93-5p	hsa_circ_0139520	CHAF1A
hsa-miR-93-5p	hsa_circ_0139520	KPNA2
hsa-miR-93-5p	hsa_circ_0108981	CHAF1A
hsa-miR-93-5p	hsa_circ_0108981	KPNA2
hsa-miR-93-5p	hsa_circ_0117992	CHAF1A
hsa-miR-93-5p	hsa_circ_0117992	KPNA2
hsa-miR-93-5p	hsa_circ_0123090	CHAF1A
hsa-miR-93-5p	hsa_circ_0123090	KPNA2
hsa-miR-93-5p	hsa_circ_0136098	CHAF1A
hsa-miR-93-5p	hsa_circ_0136098	KPNA2
hsa-miR-520c-3p	hsa_circ_0073023	ESR1
hsa-miR-520c-3p	hsa_circ_0073023	KPNA2
hsa-miR-520c-3p	hsa_circ_0000943	ESR1
hsa-miR-520c-3p	hsa_circ_0000943	KPNA2
hsa-miR-520c-3p	hsa_circ_0003914	ESR1
hsa-miR-520c-3p	hsa_circ_0003914	KPNA2
hsa-miR-520c-3p	hsa_circ_0005230	ESR1
hsa-miR-520c-3p	hsa_circ_0005230	KPNA2
hsa-miR-520c-3p	hsa_circ_0002769	ESR1
hsa-miR-520c-3p	hsa_circ_0002769	KPNA2
hsa-miR-520c-3p	hsa_circ_0075256	ESR1
hsa-miR-520c-3p	hsa_circ_0075256	KPNA2
hsa-miR-520c-3p	hsa_circ_0000481	ESR1
hsa-miR-520c-3p	hsa_circ_0000481	KPNA2
hsa-miR-520c-3p	hsa_circ_0007952	ESR1
hsa-miR-520c-3p	hsa_circ_0007952	KPNA2
hsa-miR-520c-3p	hsa_circ_0015260	ESR1
hsa-miR-520c-3p	hsa_circ_0015260	KPNA2
hsa-miR-520c-3p	hsa_circ_0009076	ESR1
hsa-miR-520c-3p	hsa_circ_0009076	KPNA2
hsa-miR-520c-3p	hsa_circ_0127664	ESR1
hsa-miR-520c-3p	hsa_circ_0127664	KPNA2
hsa-miR-520c-3p	hsa_circ_0093546	ESR1
hsa-miR-520c-3p	hsa_circ_0093546	KPNA2
hsa-miR-520c-3p	hsa_circ_0136098	ESR1
hsa-miR-520c-3p	hsa_circ_0136098	KPNA2
hsa-miR-520c-3p	hsa_circ_0093493	ESR1
hsa-miR-520c-3p	hsa_circ_0093493	KPNA2
hsa-miR-520c-3p	hsa_circ_0108381	ESR1
hsa-miR-520c-3p	hsa_circ_0108381	KPNA2
hsa-miR-539-3p	hsa_circ_0004561	KPNA2
hsa-miR-539-3p	hsa_circ_0006560	KPNA2
hsa-miR-539-3p	hsa_circ_0066608	KPNA2
hsa-miR-539-3p	hsa_circ_0002627	KPNA2
hsa-miR-539-3p	hsa_circ_0005930	KPNA2
hsa-miR-539-3p	hsa_circ_0008493	KPNA2
hsa-miR-539-3p	hsa_circ_0004227	KPNA2
hsa-miR-539-3p	hsa_circ_0002769	KPNA2
hsa-miR-539-3p	hsa_circ_0004030	KPNA2
hsa-miR-539-3p	hsa_circ_0108381	KPNA2
hsa-miR-539-3p	hsa_circ_0139273	KPNA2
hsa-miR-539-3p	hsa_circ_0120475	KPNA2
hsa-miR-539-3p	hsa_circ_0106232	KPNA2
hsa-miR-539-3p	hsa_circ_0125479	KPNA2
hsa-miR-520e	hsa_circ_0073023	ESR1
hsa-miR-520e	hsa_circ_0073023	KPNA2
hsa-miR-520e	hsa_circ_0003914	ESR1
hsa-miR-520e	hsa_circ_0003914	KPNA2
hsa-miR-520e	hsa_circ_0075256	ESR1
hsa-miR-520e	hsa_circ_0075256	KPNA2
hsa-miR-520e	hsa_circ_0000943	ESR1
hsa-miR-520e	hsa_circ_0000943	KPNA2
hsa-miR-520e	hsa_circ_0000481	ESR1
hsa-miR-520e	hsa_circ_0000481	KPNA2
hsa-miR-520e	hsa_circ_0007952	ESR1
hsa-miR-520e	hsa_circ_0007952	KPNA2
hsa-miR-520e	hsa_circ_0002769	ESR1
hsa-miR-520e	hsa_circ_0002769	KPNA2
hsa-miR-520e	hsa_circ_0009076	ESR1
hsa-miR-520e	hsa_circ_0009076	KPNA2
hsa-miR-520e	hsa_circ_0136098	ESR1
hsa-miR-520e	hsa_circ_0136098	KPNA2
hsa-miR-520e	hsa_circ_0093546	ESR1
hsa-miR-520e	hsa_circ_0093546	KPNA2
hsa-miR-520e	hsa_circ_0127664	ESR1
hsa-miR-520e	hsa_circ_0127664	KPNA2
hsa-miR-520e	hsa_circ_0137317	ESR1
hsa-miR-520e	hsa_circ_0137317	KPNA2
hsa-miR-520e	hsa_circ_0108381	ESR1
hsa-miR-520e	hsa_circ_0108381	KPNA2
hsa-miR-519d-3p	hsa_circ_0005230	CHAF1A
hsa-miR-519d-3p	hsa_circ_0005230	KPNA2
hsa-miR-519d-3p	hsa_circ_0005230	CENPO
hsa-miR-519d-3p	hsa_circ_0005230	TROAP
hsa-miR-519d-3p	hsa_circ_0073023	CHAF1A
hsa-miR-519d-3p	hsa_circ_0073023	KPNA2
hsa-miR-519d-3p	hsa_circ_0073023	CENPO
hsa-miR-519d-3p	hsa_circ_0073023	TROAP
hsa-miR-519d-3p	hsa_circ_0001345	CHAF1A
hsa-miR-519d-3p	hsa_circ_0001345	KPNA2
hsa-miR-519d-3p	hsa_circ_0001345	CENPO
hsa-miR-519d-3p	hsa_circ_0001345	TROAP
hsa-miR-519d-3p	hsa_circ_0001495	CHAF1A
hsa-miR-519d-3p	hsa_circ_0001495	KPNA2
hsa-miR-519d-3p	hsa_circ_0001495	CENPO
hsa-miR-519d-3p	hsa_circ_0001495	TROAP
hsa-miR-519d-3p	hsa_circ_0084927	CHAF1A
hsa-miR-519d-3p	hsa_circ_0084927	KPNA2
hsa-miR-519d-3p	hsa_circ_0084927	CENPO
hsa-miR-519d-3p	hsa_circ_0084927	TROAP
hsa-miR-519d-3p	hsa_circ_0139520	CHAF1A
hsa-miR-519d-3p	hsa_circ_0139520	KPNA2
hsa-miR-519d-3p	hsa_circ_0139520	CENPO
hsa-miR-519d-3p	hsa_circ_0139520	TROAP
hsa-miR-519d-3p	hsa_circ_0136098	CHAF1A
hsa-miR-519d-3p	hsa_circ_0136098	KPNA2
hsa-miR-519d-3p	hsa_circ_0136098	CENPO
hsa-miR-519d-3p	hsa_circ_0136098	TROAP
hsa-miR-519d-3p	hsa_circ_0137317	CHAF1A
hsa-miR-519d-3p	hsa_circ_0137317	KPNA2
hsa-miR-519d-3p	hsa_circ_0137317	CENPO
hsa-miR-519d-3p	hsa_circ_0137317	TROAP
hsa-miR-519d-3p	hsa_circ_0107712	CHAF1A
hsa-miR-519d-3p	hsa_circ_0107712	KPNA2
hsa-miR-519d-3p	hsa_circ_0107712	CENPO
hsa-miR-519d-3p	hsa_circ_0107712	TROAP
hsa-miR-449a	hsa_circ_0030388	CDC25A
hsa-miR-449a	hsa_circ_0076931	CDC25A
hsa-miR-449a	hsa_circ_0073128	CDC25A
hsa-miR-449a	hsa_circ_0030389	CDC25A
hsa-miR-449a	hsa_circ_0001495	CDC25A
hsa-miR-449a	hsa_circ_0006916	CDC25A
hsa-miR-449a	hsa_circ_0001977	CDC25A
hsa-miR-449a	hsa_circ_0036730	CDC25A
hsa-miR-449a	hsa_circ_0006063	CDC25A
hsa-miR-449a	hsa_circ_0000943	CDC25A
hsa-miR-449a	hsa_circ_0002151	CDC25A
hsa-miR-449a	hsa_circ_0001944	CDC25A
hsa-miR-449a	hsa_circ_0002435	CDC25A
hsa-miR-449a	hsa_circ_0002514	CDC25A
hsa-miR-449a	hsa_circ_0004561	CDC25A
hsa-miR-449a	hsa_circ_0019146	CDC25A
hsa-miR-449a	hsa_circ_0039990	CDC25A
hsa-miR-449a	hsa_circ_0039994	CDC25A
hsa-miR-449a	hsa_circ_0042342	CDC25A
hsa-miR-449a	hsa_circ_0004155	CDC25A
hsa-miR-449a	hsa_circ_0006782	CDC25A
hsa-miR-449a	hsa_circ_0020238	CDC25A
hsa-miR-449a	hsa_circ_0123757	CDC25A
hsa-miR-449a	hsa_circ_0136098	CDC25A
hsa-miR-449a	hsa_circ_0092984	CDC25A
hsa-miR-205-5p	hsa_circ_0005230	LPCAT1
hsa-miR-205-5p	hsa_circ_0001307	LPCAT1
hsa-miR-205-5p	hsa_circ_0004030	LPCAT1
hsa-miR-205-5p	hsa_circ_0004756	LPCAT1
hsa-miR-205-5p	hsa_circ_0005930	LPCAT1
hsa-miR-205-5p	hsa_circ_0067680	LPCAT1
hsa-miR-205-5p	hsa_circ_0005925	LPCAT1
hsa-miR-205-5p	hsa_circ_0089105	LPCAT1
hsa-miR-205-5p	hsa_circ_0089106	LPCAT1
hsa-miR-205-5p	hsa_circ_0003380	LPCAT1
hsa-miR-205-5p	hsa_circ_0028129	LPCAT1
hsa-miR-205-5p	hsa_circ_0123738	LPCAT1
hsa-miR-205-5p	hsa_circ_0125147	LPCAT1
hsa-miR-205-5p	hsa_circ_0125149	LPCAT1
hsa-miR-520b	hsa_circ_0073023	ESR1
hsa-miR-520b	hsa_circ_0073023	KPNA2
hsa-miR-520b	hsa_circ_0000943	ESR1
hsa-miR-520b	hsa_circ_0000943	KPNA2
hsa-miR-520b	hsa_circ_0003914	ESR1
hsa-miR-520b	hsa_circ_0003914	KPNA2
hsa-miR-520b	hsa_circ_0002769	ESR1
hsa-miR-520b	hsa_circ_0002769	KPNA2
hsa-miR-520b	hsa_circ_0005230	ESR1
hsa-miR-520b	hsa_circ_0005230	KPNA2
hsa-miR-520b	hsa_circ_0075256	ESR1
hsa-miR-520b	hsa_circ_0075256	KPNA2
hsa-miR-520b	hsa_circ_0000481	ESR1
hsa-miR-520b	hsa_circ_0000481	KPNA2
hsa-miR-520b	hsa_circ_0007952	ESR1
hsa-miR-520b	hsa_circ_0007952	KPNA2
hsa-miR-520b	hsa_circ_0015260	ESR1
hsa-miR-520b	hsa_circ_0015260	KPNA2
hsa-miR-520b	hsa_circ_0009076	ESR1
hsa-miR-520b	hsa_circ_0009076	KPNA2
hsa-miR-520b	hsa_circ_0093546	ESR1
hsa-miR-520b	hsa_circ_0093546	KPNA2
hsa-miR-520b	hsa_circ_0127664	ESR1
hsa-miR-520b	hsa_circ_0127664	KPNA2
hsa-miR-520b	hsa_circ_0136098	ESR1
hsa-miR-520b	hsa_circ_0136098	KPNA2
hsa-miR-520b	hsa_circ_0108381	ESR1
hsa-miR-520b	hsa_circ_0108381	KPNA2
hsa-miR-520b	hsa_circ_0093493	ESR1
hsa-miR-520b	hsa_circ_0093493	KPNA2
hsa-miR-34a-5p	hsa_circ_0030388	CDC25A
hsa-miR-34a-5p	hsa_circ_0030388	UCK2
hsa-miR-34a-5p	hsa_circ_0073128	CDC25A
hsa-miR-34a-5p	hsa_circ_0073128	UCK2
hsa-miR-34a-5p	hsa_circ_0042338	CDC25A
hsa-miR-34a-5p	hsa_circ_0042338	UCK2
hsa-miR-34a-5p	hsa_circ_0001495	CDC25A
hsa-miR-34a-5p	hsa_circ_0001495	UCK2
hsa-miR-34a-5p	hsa_circ_0002435	CDC25A
hsa-miR-34a-5p	hsa_circ_0002435	UCK2
hsa-miR-34a-5p	hsa_circ_0019146	CDC25A
hsa-miR-34a-5p	hsa_circ_0019146	UCK2
hsa-miR-34a-5p	hsa_circ_0030389	CDC25A
hsa-miR-34a-5p	hsa_circ_0030389	UCK2
hsa-miR-34a-5p	hsa_circ_0042342	CDC25A
hsa-miR-34a-5p	hsa_circ_0042342	UCK2
hsa-miR-34a-5p	hsa_circ_0039990	CDC25A
hsa-miR-34a-5p	hsa_circ_0039990	UCK2
hsa-miR-34a-5p	hsa_circ_0039994	CDC25A
hsa-miR-34a-5p	hsa_circ_0039994	UCK2
hsa-miR-34a-5p	hsa_circ_0008433	CDC25A
hsa-miR-34a-5p	hsa_circ_0008433	UCK2
hsa-miR-34a-5p	hsa_circ_0005239	CDC25A
hsa-miR-34a-5p	hsa_circ_0005239	UCK2
hsa-miR-34a-5p	hsa_circ_0076931	CDC25A
hsa-miR-34a-5p	hsa_circ_0076931	UCK2
hsa-miR-34a-5p	hsa_circ_0006332	CDC25A
hsa-miR-34a-5p	hsa_circ_0006332	UCK2
hsa-miR-34a-5p	hsa_circ_0006916	CDC25A
hsa-miR-34a-5p	hsa_circ_0006916	UCK2
hsa-miR-34a-5p	hsa_circ_0002627	CDC25A
hsa-miR-34a-5p	hsa_circ_0002627	UCK2
hsa-miR-34a-5p	hsa_circ_0136098	CDC25A
hsa-miR-34a-5p	hsa_circ_0136098	UCK2
hsa-miR-34a-5p	hsa_circ_0123757	CDC25A
hsa-miR-34a-5p	hsa_circ_0123757	UCK2
hsa-miR-34a-5p	hsa_circ_0139991	CDC25A
hsa-miR-34a-5p	hsa_circ_0139991	UCK2
hsa-miR-424-5p	hsa_circ_0061395	CDC25A
hsa-miR-424-5p	hsa_circ_0061395	CHEK1
hsa-miR-424-5p	hsa_circ_0061395	CDCA4
hsa-miR-424-5p	hsa_circ_0061395	FOXK1
hsa-miR-424-5p	hsa_circ_0064644	CDC25A
hsa-miR-424-5p	hsa_circ_0064644	CHEK1
hsa-miR-424-5p	hsa_circ_0064644	CDCA4
hsa-miR-424-5p	hsa_circ_0064644	FOXK1
hsa-miR-424-5p	hsa_circ_0005040	CDC25A
hsa-miR-424-5p	hsa_circ_0005040	CHEK1
hsa-miR-424-5p	hsa_circ_0005040	CDCA4
hsa-miR-424-5p	hsa_circ_0005040	FOXK1
hsa-miR-424-5p	hsa_circ_0005230	CDC25A
hsa-miR-424-5p	hsa_circ_0005230	CHEK1
hsa-miR-424-5p	hsa_circ_0005230	CDCA4
hsa-miR-424-5p	hsa_circ_0005230	FOXK1
hsa-miR-424-5p	hsa_circ_0000067	CDC25A
hsa-miR-424-5p	hsa_circ_0000067	CHEK1
hsa-miR-424-5p	hsa_circ_0000067	CDCA4
hsa-miR-424-5p	hsa_circ_0000067	FOXK1
hsa-miR-424-5p	hsa_circ_0021346	CDC25A
hsa-miR-424-5p	hsa_circ_0021346	CHEK1
hsa-miR-424-5p	hsa_circ_0021346	CDCA4
hsa-miR-424-5p	hsa_circ_0021346	FOXK1
hsa-miR-424-5p	hsa_circ_0083295	CDC25A
hsa-miR-424-5p	hsa_circ_0083295	CHEK1
hsa-miR-424-5p	hsa_circ_0083295	CDCA4
hsa-miR-424-5p	hsa_circ_0083295	FOXK1
hsa-miR-424-5p	hsa_circ_0061404	CDC25A
hsa-miR-424-5p	hsa_circ_0061404	CHEK1
hsa-miR-424-5p	hsa_circ_0061404	CDCA4
hsa-miR-424-5p	hsa_circ_0061404	FOXK1
hsa-miR-424-5p	hsa_circ_0004030	CDC25A
hsa-miR-424-5p	hsa_circ_0004030	CHEK1
hsa-miR-424-5p	hsa_circ_0004030	CDCA4
hsa-miR-424-5p	hsa_circ_0004030	FOXK1
hsa-miR-424-5p	hsa_circ_0005642	CDC25A
hsa-miR-424-5p	hsa_circ_0005642	CHEK1
hsa-miR-424-5p	hsa_circ_0005642	CDCA4
hsa-miR-424-5p	hsa_circ_0005642	FOXK1
hsa-miR-424-5p	hsa_circ_0005897	CDC25A
hsa-miR-424-5p	hsa_circ_0005897	CHEK1
hsa-miR-424-5p	hsa_circ_0005897	CDCA4
hsa-miR-424-5p	hsa_circ_0005897	FOXK1
hsa-miR-424-5p	hsa_circ_0002955	CDC25A
hsa-miR-424-5p	hsa_circ_0002955	CHEK1
hsa-miR-424-5p	hsa_circ_0002955	CDCA4
hsa-miR-424-5p	hsa_circ_0002955	FOXK1
hsa-miR-424-5p	hsa_circ_0040719	CDC25A
hsa-miR-424-5p	hsa_circ_0040719	CHEK1
hsa-miR-424-5p	hsa_circ_0040719	CDCA4
hsa-miR-424-5p	hsa_circ_0040719	FOXK1
hsa-miR-424-5p	hsa_circ_0042738	CDC25A
hsa-miR-424-5p	hsa_circ_0042738	CHEK1
hsa-miR-424-5p	hsa_circ_0042738	CDCA4
hsa-miR-424-5p	hsa_circ_0042738	FOXK1
hsa-miR-424-5p	hsa_circ_0008346	CDC25A
hsa-miR-424-5p	hsa_circ_0008346	CHEK1
hsa-miR-424-5p	hsa_circ_0008346	CDCA4
hsa-miR-424-5p	hsa_circ_0008346	FOXK1
hsa-miR-424-5p	hsa_circ_0075320	CDC25A
hsa-miR-424-5p	hsa_circ_0075320	CHEK1
hsa-miR-424-5p	hsa_circ_0075320	CDCA4
hsa-miR-424-5p	hsa_circ_0075320	FOXK1
hsa-miR-424-5p	hsa_circ_0076931	CDC25A
hsa-miR-424-5p	hsa_circ_0076931	CHEK1
hsa-miR-424-5p	hsa_circ_0076931	CDCA4
hsa-miR-424-5p	hsa_circ_0076931	FOXK1
hsa-miR-424-5p	hsa_circ_0120475	CDC25A
hsa-miR-424-5p	hsa_circ_0120475	CHEK1
hsa-miR-424-5p	hsa_circ_0120475	CDCA4
hsa-miR-424-5p	hsa_circ_0120475	FOXK1
hsa-miR-424-5p	hsa_circ_0100984	CDC25A
hsa-miR-424-5p	hsa_circ_0100984	CHEK1
hsa-miR-424-5p	hsa_circ_0100984	CDCA4
hsa-miR-424-5p	hsa_circ_0100984	FOXK1
hsa-miR-424-5p	hsa_circ_0111995	CDC25A
hsa-miR-424-5p	hsa_circ_0111995	CHEK1
hsa-miR-424-5p	hsa_circ_0111995	CDCA4
hsa-miR-424-5p	hsa_circ_0111995	FOXK1
hsa-miR-424-5p	hsa_circ_0125479	CDC25A
hsa-miR-424-5p	hsa_circ_0125479	CHEK1
hsa-miR-424-5p	hsa_circ_0125479	CDCA4
hsa-miR-424-5p	hsa_circ_0125479	FOXK1
hsa-miR-424-5p	hsa_circ_0131944	CDC25A
hsa-miR-424-5p	hsa_circ_0131944	CHEK1
hsa-miR-424-5p	hsa_circ_0131944	CDCA4
hsa-miR-424-5p	hsa_circ_0131944	FOXK1
hsa-miR-424-5p	hsa_circ_0096920	CDC25A
hsa-miR-424-5p	hsa_circ_0096920	CHEK1
hsa-miR-424-5p	hsa_circ_0096920	CDCA4
hsa-miR-424-5p	hsa_circ_0096920	FOXK1
hsa-miR-424-5p	hsa_circ_0128314	CDC25A
hsa-miR-424-5p	hsa_circ_0128314	CHEK1
hsa-miR-424-5p	hsa_circ_0128314	CDCA4
hsa-miR-424-5p	hsa_circ_0128314	FOXK1
hsa-miR-424-5p	hsa_circ_0093493	CDC25A
hsa-miR-424-5p	hsa_circ_0093493	CHEK1
hsa-miR-424-5p	hsa_circ_0093493	CDCA4
hsa-miR-424-5p	hsa_circ_0093493	FOXK1
hsa-miR-424-5p	hsa_circ_0108981	CDC25A
hsa-miR-424-5p	hsa_circ_0108981	CHEK1
hsa-miR-424-5p	hsa_circ_0108981	CDCA4
hsa-miR-424-5p	hsa_circ_0108981	FOXK1
hsa-miR-520d-3p	hsa_circ_0003914	ESR1
hsa-miR-520d-3p	hsa_circ_0003914	KPNA2
hsa-miR-520d-3p	hsa_circ_0073023	ESR1
hsa-miR-520d-3p	hsa_circ_0073023	KPNA2
hsa-miR-520d-3p	hsa_circ_0000481	ESR1
hsa-miR-520d-3p	hsa_circ_0000481	KPNA2
hsa-miR-520d-3p	hsa_circ_0002769	ESR1
hsa-miR-520d-3p	hsa_circ_0002769	KPNA2
hsa-miR-520d-3p	hsa_circ_0001478	ESR1
hsa-miR-520d-3p	hsa_circ_0001478	KPNA2
hsa-miR-520d-3p	hsa_circ_0000943	ESR1
hsa-miR-520d-3p	hsa_circ_0000943	KPNA2
hsa-miR-520d-3p	hsa_circ_0084927	ESR1
hsa-miR-520d-3p	hsa_circ_0084927	KPNA2
hsa-miR-520d-3p	hsa_circ_0075256	ESR1
hsa-miR-520d-3p	hsa_circ_0075256	KPNA2
hsa-miR-520d-3p	hsa_circ_0009076	ESR1
hsa-miR-520d-3p	hsa_circ_0009076	KPNA2
hsa-miR-520d-3p	hsa_circ_0071705	ESR1
hsa-miR-520d-3p	hsa_circ_0071705	KPNA2
hsa-miR-520d-3p	hsa_circ_0093546	ESR1
hsa-miR-520d-3p	hsa_circ_0093546	KPNA2
hsa-miR-520d-3p	hsa_circ_0136098	ESR1
hsa-miR-520d-3p	hsa_circ_0136098	KPNA2
hsa-miR-520d-3p	hsa_circ_0108981	ESR1
hsa-miR-520d-3p	hsa_circ_0108981	KPNA2
hsa-miR-520d-3p	hsa_circ_0109356	ESR1
hsa-miR-520d-3p	hsa_circ_0109356	KPNA2
hsa-miR-520d-3p	hsa_circ_0127664	ESR1
hsa-miR-520d-3p	hsa_circ_0127664	KPNA2
hsa-miR-520d-3p	hsa_circ_0108381	ESR1
hsa-miR-520d-3p	hsa_circ_0108381	KPNA2
hsa-miR-96-5p	hsa_circ_0001387	RAD51
hsa-miR-96-5p	hsa_circ_0001388	RAD51
hsa-miR-96-5p	hsa_circ_0002688	RAD51
hsa-miR-96-5p	hsa_circ_0004156	RAD51
hsa-miR-96-5p	hsa_circ_0005642	RAD51
hsa-miR-96-5p	hsa_circ_0015260	RAD51
hsa-miR-96-5p	hsa_circ_0045602	RAD51
hsa-miR-96-5p	hsa_circ_0005925	RAD51
hsa-miR-96-5p	hsa_circ_0083295	RAD51
hsa-miR-96-5p	hsa_circ_0001478	RAD51
hsa-miR-96-5p	hsa_circ_0007903	RAD51
hsa-miR-96-5p	hsa_circ_0054697	RAD51
hsa-miR-96-5p	hsa_circ_0096635	RAD51
hsa-miR-96-5p	hsa_circ_0099634	RAD51
hsa-miR-96-5p	hsa_circ_0133970	RAD51
hsa-miR-137	hsa_circ_0004561	EZH2
hsa-miR-137	hsa_circ_0004561	FOXK1
hsa-miR-137	hsa_circ_0023984	EZH2
hsa-miR-137	hsa_circ_0023984	FOXK1
hsa-miR-137	hsa_circ_0003414	EZH2
hsa-miR-137	hsa_circ_0003414	FOXK1
hsa-miR-137	hsa_circ_0006678	EZH2
hsa-miR-137	hsa_circ_0006678	FOXK1
hsa-miR-137	hsa_circ_0005230	EZH2
hsa-miR-137	hsa_circ_0005230	FOXK1
hsa-miR-137	hsa_circ_0070382	EZH2
hsa-miR-137	hsa_circ_0070382	FOXK1
hsa-miR-137	hsa_circ_0006719	EZH2
hsa-miR-137	hsa_circ_0006719	FOXK1
hsa-miR-137	hsa_circ_0008493	EZH2
hsa-miR-137	hsa_circ_0008493	FOXK1
hsa-miR-137	hsa_circ_0020527	EZH2
hsa-miR-137	hsa_circ_0020527	FOXK1
hsa-miR-137	hsa_circ_0073023	EZH2
hsa-miR-137	hsa_circ_0073023	FOXK1
hsa-miR-137	hsa_circ_0018054	EZH2
hsa-miR-137	hsa_circ_0018054	FOXK1
hsa-miR-137	hsa_circ_0111995	EZH2
hsa-miR-137	hsa_circ_0111995	FOXK1
hsa-miR-137	hsa_circ_0100984	EZH2
hsa-miR-137	hsa_circ_0100984	FOXK1
hsa-miR-137	hsa_circ_0099870	EZH2
hsa-miR-137	hsa_circ_0099870	FOXK1
hsa-miR-137	hsa_circ_0107712	EZH2
hsa-miR-137	hsa_circ_0107712	FOXK1
hsa-miR-92b-3p	hsa_circ_0008493	EZH2
hsa-miR-92b-3p	hsa_circ_0064573	EZH2
hsa-miR-92b-3p	hsa_circ_0006678	EZH2
hsa-miR-92b-3p	hsa_circ_0024687	EZH2
hsa-miR-92b-3p	hsa_circ_0030049	EZH2
hsa-miR-92b-3p	hsa_circ_0107712	EZH2
hsa-miR-92b-3p	hsa_circ_0138094	EZH2
hsa-miR-92b-3p	hsa_circ_0139520	EZH2
hsa-miR-92b-3p	hsa_circ_0137236	EZH2
hsa-miR-92b-3p	hsa_circ_0103672	EZH2
hsa-miR-520a-3p	hsa_circ_0002769	ESR1
hsa-miR-520a-3p	hsa_circ_0002769	KPNA2
hsa-miR-520a-3p	hsa_circ_0073023	ESR1
hsa-miR-520a-3p	hsa_circ_0073023	KPNA2
hsa-miR-520a-3p	hsa_circ_0009076	ESR1
hsa-miR-520a-3p	hsa_circ_0009076	KPNA2
hsa-miR-520a-3p	hsa_circ_0003914	ESR1
hsa-miR-520a-3p	hsa_circ_0003914	KPNA2
hsa-miR-520a-3p	hsa_circ_0075256	ESR1
hsa-miR-520a-3p	hsa_circ_0075256	KPNA2
hsa-miR-520a-3p	hsa_circ_0001478	ESR1
hsa-miR-520a-3p	hsa_circ_0001478	KPNA2
hsa-miR-520a-3p	hsa_circ_0000481	ESR1
hsa-miR-520a-3p	hsa_circ_0000481	KPNA2
hsa-miR-520a-3p	hsa_circ_0007952	ESR1
hsa-miR-520a-3p	hsa_circ_0007952	KPNA2
hsa-miR-520a-3p	hsa_circ_0008493	ESR1
hsa-miR-520a-3p	hsa_circ_0008493	KPNA2
hsa-miR-520a-3p	hsa_circ_0084927	ESR1
hsa-miR-520a-3p	hsa_circ_0084927	KPNA2
hsa-miR-520a-3p	hsa_circ_0136098	ESR1
hsa-miR-520a-3p	hsa_circ_0136098	KPNA2
hsa-miR-520a-3p	hsa_circ_0093546	ESR1
hsa-miR-520a-3p	hsa_circ_0093546	KPNA2
hsa-miR-520a-3p	hsa_circ_0108381	ESR1
hsa-miR-520a-3p	hsa_circ_0108381	KPNA2
hsa-miR-520a-3p	hsa_circ_0100984	ESR1
hsa-miR-520a-3p	hsa_circ_0100984	KPNA2
hsa-miR-485-3p	hsa_circ_0005930	KPNA2
hsa-miR-485-3p	hsa_circ_0003001	KPNA2
hsa-miR-485-3p	hsa_circ_0008493	KPNA2
hsa-miR-485-3p	hsa_circ_0087200	KPNA2
hsa-miR-485-3p	hsa_circ_0002627	KPNA2
hsa-miR-485-3p	hsa_circ_0004030	KPNA2
hsa-miR-485-3p	hsa_circ_0002769	KPNA2
hsa-miR-485-3p	hsa_circ_0089103	KPNA2
hsa-miR-485-3p	hsa_circ_0106232	KPNA2
hsa-miR-485-3p	hsa_circ_0120778	KPNA2
hsa-miR-485-3p	hsa_circ_0111995	KPNA2
hsa-miR-485-3p	hsa_circ_0108381	KPNA2
hsa-miR-485-3p	hsa_circ_0138962	KPNA2
hsa-miR-485-3p	hsa_circ_0138963	KPNA2
hsa-miR-485-3p	hsa_circ_0125479	KPNA2
hsa-miR-103a-3p	hsa_circ_0004561	OIP5
hsa-miR-103a-3p	hsa_circ_0001478	OIP5
hsa-miR-103a-3p	hsa_circ_0006719	OIP5
hsa-miR-103a-3p	hsa_circ_0017586	OIP5
hsa-miR-103a-3p	hsa_circ_0001495	OIP5
hsa-miR-103a-3p	hsa_circ_0004030	OIP5
hsa-miR-103a-3p	hsa_circ_0065795	OIP5
hsa-miR-103a-3p	hsa_circ_0000943	OIP5
hsa-miR-103a-3p	hsa_circ_0005805	OIP5
hsa-miR-103a-3p	hsa_circ_0041452	OIP5
hsa-miR-103a-3p	hsa_circ_0002627	OIP5
hsa-miR-103a-3p	hsa_circ_0002769	OIP5
hsa-miR-103a-3p	hsa_circ_0023936	OIP5
hsa-miR-103a-3p	hsa_circ_0003458	OIP5
hsa-miR-103a-3p	hsa_circ_0103672	OIP5
hsa-miR-103a-3p	hsa_circ_0098850	OIP5
hsa-miR-103a-3p	hsa_circ_0120475	OIP5
hsa-miR-103a-3p	hsa_circ_0118600	OIP5
hsa-miR-103a-3p	hsa_circ_0138055	OIP5
hsa-miR-103a-3p	hsa_circ_0096635	OIP5
hsa-miR-103a-3p	hsa_circ_0109356	OIP5
hsa-miR-103a-3p	hsa_circ_0100984	OIP5
hsa-miR-103a-3p	hsa_circ_0111995	OIP5
hsa-miR-103a-3p	hsa_circ_0137317	OIP5
hsa-miR-103a-3p	hsa_circ_0136091	OIP5
hsa-miR-181b-5p	hsa_circ_0087421	ESR1
hsa-miR-181b-5p	hsa_circ_0087421	LPCAT1
hsa-miR-181b-5p	hsa_circ_0087421	CENPO
hsa-miR-181b-5p	hsa_circ_0087421	FSD1L
hsa-miR-181b-5p	hsa_circ_0007952	ESR1
hsa-miR-181b-5p	hsa_circ_0007952	LPCAT1
hsa-miR-181b-5p	hsa_circ_0007952	CENPO
hsa-miR-181b-5p	hsa_circ_0007952	FSD1L
hsa-miR-181b-5p	hsa_circ_0067029	ESR1
hsa-miR-181b-5p	hsa_circ_0067029	LPCAT1
hsa-miR-181b-5p	hsa_circ_0067029	CENPO
hsa-miR-181b-5p	hsa_circ_0067029	FSD1L
hsa-miR-181b-5p	hsa_circ_0001098	ESR1
hsa-miR-181b-5p	hsa_circ_0001098	LPCAT1
hsa-miR-181b-5p	hsa_circ_0001098	CENPO
hsa-miR-181b-5p	hsa_circ_0001098	FSD1L
hsa-miR-181b-5p	hsa_circ_0006560	ESR1
hsa-miR-181b-5p	hsa_circ_0006560	LPCAT1
hsa-miR-181b-5p	hsa_circ_0006560	CENPO
hsa-miR-181b-5p	hsa_circ_0006560	FSD1L
hsa-miR-181b-5p	hsa_circ_0058051	ESR1
hsa-miR-181b-5p	hsa_circ_0058051	LPCAT1
hsa-miR-181b-5p	hsa_circ_0058051	CENPO
hsa-miR-181b-5p	hsa_circ_0058051	FSD1L
hsa-miR-181b-5p	hsa_circ_0030388	ESR1
hsa-miR-181b-5p	hsa_circ_0030388	LPCAT1
hsa-miR-181b-5p	hsa_circ_0030388	CENPO
hsa-miR-181b-5p	hsa_circ_0030388	FSD1L
hsa-miR-181b-5p	hsa_circ_0030389	ESR1
hsa-miR-181b-5p	hsa_circ_0030389	LPCAT1
hsa-miR-181b-5p	hsa_circ_0030389	CENPO
hsa-miR-181b-5p	hsa_circ_0030389	FSD1L
hsa-miR-181b-5p	hsa_circ_0030756	ESR1
hsa-miR-181b-5p	hsa_circ_0030756	LPCAT1
hsa-miR-181b-5p	hsa_circ_0030756	CENPO
hsa-miR-181b-5p	hsa_circ_0030756	FSD1L
hsa-miR-181b-5p	hsa_circ_0045431	ESR1
hsa-miR-181b-5p	hsa_circ_0045431	LPCAT1
hsa-miR-181b-5p	hsa_circ_0045431	CENPO
hsa-miR-181b-5p	hsa_circ_0045431	FSD1L
hsa-miR-181b-5p	hsa_circ_0060150	ESR1
hsa-miR-181b-5p	hsa_circ_0060150	LPCAT1
hsa-miR-181b-5p	hsa_circ_0060150	CENPO
hsa-miR-181b-5p	hsa_circ_0060150	FSD1L
hsa-miR-181b-5p	hsa_circ_0002769	ESR1
hsa-miR-181b-5p	hsa_circ_0002769	LPCAT1
hsa-miR-181b-5p	hsa_circ_0002769	CENPO
hsa-miR-181b-5p	hsa_circ_0002769	FSD1L
hsa-miR-181b-5p	hsa_circ_0002627	ESR1
hsa-miR-181b-5p	hsa_circ_0002627	LPCAT1
hsa-miR-181b-5p	hsa_circ_0002627	CENPO
hsa-miR-181b-5p	hsa_circ_0002627	FSD1L
hsa-miR-181b-5p	hsa_circ_0082002	ESR1
hsa-miR-181b-5p	hsa_circ_0082002	LPCAT1
hsa-miR-181b-5p	hsa_circ_0082002	CENPO
hsa-miR-181b-5p	hsa_circ_0082002	FSD1L
hsa-miR-181b-5p	hsa_circ_0008756	ESR1
hsa-miR-181b-5p	hsa_circ_0008756	LPCAT1
hsa-miR-181b-5p	hsa_circ_0008756	CENPO
hsa-miR-181b-5p	hsa_circ_0008756	FSD1L
hsa-miR-181b-5p	hsa_circ_0039990	ESR1
hsa-miR-181b-5p	hsa_circ_0039990	LPCAT1
hsa-miR-181b-5p	hsa_circ_0039990	CENPO
hsa-miR-181b-5p	hsa_circ_0039990	FSD1L
hsa-miR-181b-5p	hsa_circ_0039994	ESR1
hsa-miR-181b-5p	hsa_circ_0039994	LPCAT1
hsa-miR-181b-5p	hsa_circ_0039994	CENPO
hsa-miR-181b-5p	hsa_circ_0039994	FSD1L
hsa-miR-181b-5p	hsa_circ_0023936	ESR1
hsa-miR-181b-5p	hsa_circ_0023936	LPCAT1
hsa-miR-181b-5p	hsa_circ_0023936	CENPO
hsa-miR-181b-5p	hsa_circ_0023936	FSD1L
hsa-miR-181b-5p	hsa_circ_0070022	ESR1
hsa-miR-181b-5p	hsa_circ_0070022	LPCAT1
hsa-miR-181b-5p	hsa_circ_0070022	CENPO
hsa-miR-181b-5p	hsa_circ_0070022	FSD1L
hsa-miR-181b-5p	hsa_circ_0081171	ESR1
hsa-miR-181b-5p	hsa_circ_0081171	LPCAT1
hsa-miR-181b-5p	hsa_circ_0081171	CENPO
hsa-miR-181b-5p	hsa_circ_0081171	FSD1L
hsa-miR-181b-5p	hsa_circ_0111995	ESR1
hsa-miR-181b-5p	hsa_circ_0111995	LPCAT1
hsa-miR-181b-5p	hsa_circ_0111995	CENPO
hsa-miR-181b-5p	hsa_circ_0111995	FSD1L
hsa-miR-181b-5p	hsa_circ_0107712	ESR1
hsa-miR-181b-5p	hsa_circ_0107712	LPCAT1
hsa-miR-181b-5p	hsa_circ_0107712	CENPO
hsa-miR-181b-5p	hsa_circ_0107712	FSD1L
hsa-miR-181b-5p	hsa_circ_0096920	ESR1
hsa-miR-181b-5p	hsa_circ_0096920	LPCAT1
hsa-miR-181b-5p	hsa_circ_0096920	CENPO
hsa-miR-181b-5p	hsa_circ_0096920	FSD1L
hsa-miR-181b-5p	hsa_circ_0100984	ESR1
hsa-miR-181b-5p	hsa_circ_0100984	LPCAT1
hsa-miR-181b-5p	hsa_circ_0100984	CENPO
hsa-miR-181b-5p	hsa_circ_0100984	FSD1L
hsa-miR-181b-5p	hsa_circ_0139520	ESR1
hsa-miR-181b-5p	hsa_circ_0139520	LPCAT1
hsa-miR-181b-5p	hsa_circ_0139520	CENPO
hsa-miR-181b-5p	hsa_circ_0139520	FSD1L
hsa-miR-181b-5p	hsa_circ_0121140	ESR1
hsa-miR-181b-5p	hsa_circ_0121140	LPCAT1
hsa-miR-181b-5p	hsa_circ_0121140	CENPO
hsa-miR-181b-5p	hsa_circ_0121140	FSD1L
hsa-miR-181b-5p	hsa_circ_0123757	ESR1
hsa-miR-181b-5p	hsa_circ_0123757	LPCAT1
hsa-miR-181b-5p	hsa_circ_0123757	CENPO
hsa-miR-181b-5p	hsa_circ_0123757	FSD1L
hsa-miR-181b-5p	hsa_circ_0099870	ESR1
hsa-miR-181b-5p	hsa_circ_0099870	LPCAT1
hsa-miR-181b-5p	hsa_circ_0099870	CENPO
hsa-miR-181b-5p	hsa_circ_0099870	FSD1L
hsa-miR-454-3p	hsa_circ_0006367	ESR1
hsa-miR-454-3p	hsa_circ_0002151	ESR1
hsa-miR-454-3p	hsa_circ_0005777	ESR1
hsa-miR-454-3p	hsa_circ_0006560	ESR1
hsa-miR-454-3p	hsa_circ_0062659	ESR1
hsa-miR-454-3p	hsa_circ_0003731	ESR1
hsa-miR-454-3p	hsa_circ_0008043	ESR1
hsa-miR-454-3p	hsa_circ_0019225	ESR1
hsa-miR-454-3p	hsa_circ_0088030	ESR1
hsa-miR-454-3p	hsa_circ_0000943	ESR1
hsa-miR-454-3p	hsa_circ_0004561	ESR1
hsa-miR-454-3p	hsa_circ_0137317	ESR1
hsa-miR-454-3p	hsa_circ_0099870	ESR1
hsa-miR-454-3p	hsa_circ_0111995	ESR1
hsa-miR-454-3p	hsa_circ_0120475	ESR1
hsa-miR-454-3p	hsa_circ_0139520	ESR1
hsa-miR-362-3p	hsa_circ_0003458	FOXK1
hsa-miR-362-3p	hsa_circ_0048959	FOXK1
hsa-miR-362-3p	hsa_circ_0002769	FOXK1
hsa-miR-362-3p	hsa_circ_0008716	FOXK1
hsa-miR-362-3p	hsa_circ_0139273	FOXK1
hsa-miR-362-3p	hsa_circ_0127664	FOXK1
hsa-miR-362-3p	hsa_circ_0098850	FOXK1
hsa-miR-362-3p	hsa_circ_0124909	FOXK1
hsa-miR-301a-3p	hsa_circ_0017586	ESR1
hsa-miR-301a-3p	hsa_circ_0019225	ESR1
hsa-miR-301a-3p	hsa_circ_0000943	ESR1
hsa-miR-301a-3p	hsa_circ_0002151	ESR1
hsa-miR-301a-3p	hsa_circ_0006367	ESR1
hsa-miR-301a-3p	hsa_circ_0004561	ESR1
hsa-miR-301a-3p	hsa_circ_0067680	ESR1
hsa-miR-301a-3p	hsa_circ_0001495	ESR1
hsa-miR-301a-3p	hsa_circ_0019146	ESR1
hsa-miR-301a-3p	hsa_circ_0137317	ESR1
hsa-miR-301a-3p	hsa_circ_0139520	ESR1
hsa-miR-301a-3p	hsa_circ_0100984	ESR1
hsa-miR-301a-3p	hsa_circ_0104056	ESR1
hsa-miR-301a-3p	hsa_circ_0111995	ESR1
hsa-miR-301b-3p	hsa_circ_0019225	ESR1
hsa-miR-301b-3p	hsa_circ_0002151	ESR1
hsa-miR-301b-3p	hsa_circ_0006367	ESR1
hsa-miR-301b-3p	hsa_circ_0017586	ESR1
hsa-miR-301b-3p	hsa_circ_0004561	ESR1
hsa-miR-301b-3p	hsa_circ_0067680	ESR1
hsa-miR-301b-3p	hsa_circ_0001495	ESR1
hsa-miR-301b-3p	hsa_circ_0019146	ESR1
hsa-miR-301b-3p	hsa_circ_0137317	ESR1
hsa-miR-301b-3p	hsa_circ_0100984	ESR1
hsa-miR-301b-3p	hsa_circ_0139520	ESR1
hsa-miR-301b-3p	hsa_circ_0111995	ESR1
hsa-miR-335-5p	hsa_circ_0017586	ARHGEF2
hsa-miR-335-5p	hsa_circ_0006560	ARHGEF2
hsa-miR-335-5p	hsa_circ_0008160	ARHGEF2
hsa-miR-335-5p	hsa_circ_0057675	ARHGEF2
hsa-miR-335-5p	hsa_circ_0001387	ARHGEF2
hsa-miR-335-5p	hsa_circ_0001388	ARHGEF2
hsa-miR-335-5p	hsa_circ_0002688	ARHGEF2
hsa-miR-335-5p	hsa_circ_0002769	ARHGEF2
hsa-miR-335-5p	hsa_circ_0004156	ARHGEF2
hsa-miR-335-5p	hsa_circ_0003064	ARHGEF2
hsa-miR-335-5p	hsa_circ_0030756	ARHGEF2
hsa-miR-335-5p	hsa_circ_0111995	ARHGEF2
hsa-miR-335-5p	hsa_circ_0107712	ARHGEF2
hsa-miR-335-5p	hsa_circ_0108381	ARHGEF2
hsa-miR-655-3p	hsa_circ_0057123	PTTG1
hsa-miR-655-3p	hsa_circ_0006560	PTTG1
hsa-miR-655-3p	hsa_circ_0008493	PTTG1
hsa-miR-655-3p	hsa_circ_0004297	PTTG1
hsa-miR-655-3p	hsa_circ_0008796	PTTG1
hsa-miR-655-3p	hsa_circ_0100984	PTTG1
hsa-miR-655-3p	hsa_circ_0098850	PTTG1
hsa-miR-655-3p	hsa_circ_0103076	PTTG1
hsa-miR-9-5p	hsa_circ_0004227	STMN1
hsa-miR-9-5p	hsa_circ_0000943	STMN1
hsa-miR-9-5p	hsa_circ_0077837	STMN1
hsa-miR-9-5p	hsa_circ_0001977	STMN1
hsa-miR-9-5p	hsa_circ_0005040	STMN1
hsa-miR-9-5p	hsa_circ_0003951	STMN1
hsa-miR-9-5p	hsa_circ_0006455	STMN1
hsa-miR-9-5p	hsa_circ_0010902	STMN1
hsa-miR-9-5p	hsa_circ_0021346	STMN1
hsa-miR-9-5p	hsa_circ_0002769	STMN1
hsa-miR-9-5p	hsa_circ_0039990	STMN1
hsa-miR-9-5p	hsa_circ_0004561	STMN1
hsa-miR-9-5p	hsa_circ_0121606	STMN1
hsa-miR-9-5p	hsa_circ_0139520	STMN1
hsa-miR-9-5p	hsa_circ_0120475	STMN1
hsa-miR-9-5p	hsa_circ_0123757	STMN1
hsa-miR-9-5p	hsa_circ_0095247	STMN1
hsa-miR-9-5p	hsa_circ_0103672	STMN1
hsa-miR-9-5p	hsa_circ_0126980	STMN1
hsa-miR-9-5p	hsa_circ_0139273	STMN1
hsa-miR-9-5p	hsa_circ_0100984	STMN1
hsa-miR-9-5p	hsa_circ_0115543	STMN1
hsa-miR-18a-5p	hsa_circ_0018054	ESR1
hsa-miR-18a-5p	hsa_circ_0002223	ESR1
hsa-miR-18a-5p	hsa_circ_0081171	ESR1
hsa-miR-18a-5p	hsa_circ_0002769	ESR1
hsa-miR-18a-5p	hsa_circ_0004030	ESR1
hsa-miR-18a-5p	hsa_circ_0001345	ESR1
hsa-miR-18a-5p	hsa_circ_0006560	ESR1
hsa-miR-18a-5p	hsa_circ_0009190	ESR1
hsa-miR-18a-5p	hsa_circ_0019225	ESR1
hsa-miR-18a-5p	hsa_circ_0099870	ESR1
hsa-miR-18a-5p	hsa_circ_0103672	ESR1
hsa-miR-144-3p	hsa_circ_0002769	EZH2
hsa-miR-144-3p	hsa_circ_0002769	LRRC1
hsa-miR-144-3p	hsa_circ_0002769	KPNA2
hsa-miR-144-3p	hsa_circ_0008206	EZH2
hsa-miR-144-3p	hsa_circ_0008206	LRRC1
hsa-miR-144-3p	hsa_circ_0008206	KPNA2
hsa-miR-144-3p	hsa_circ_0000963	EZH2
hsa-miR-144-3p	hsa_circ_0000963	LRRC1
hsa-miR-144-3p	hsa_circ_0000963	KPNA2
hsa-miR-144-3p	hsa_circ_0022592	EZH2
hsa-miR-144-3p	hsa_circ_0022592	LRRC1
hsa-miR-144-3p	hsa_circ_0022592	KPNA2
hsa-miR-144-3p	hsa_circ_0015837	EZH2
hsa-miR-144-3p	hsa_circ_0015837	LRRC1
hsa-miR-144-3p	hsa_circ_0015837	KPNA2
hsa-miR-144-3p	hsa_circ_0003214	EZH2
hsa-miR-144-3p	hsa_circ_0003214	LRRC1
hsa-miR-144-3p	hsa_circ_0003214	KPNA2
hsa-miR-144-3p	hsa_circ_0005040	EZH2
hsa-miR-144-3p	hsa_circ_0005040	LRRC1
hsa-miR-144-3p	hsa_circ_0005040	KPNA2
hsa-miR-144-3p	hsa_circ_0002138	EZH2
hsa-miR-144-3p	hsa_circ_0002138	LRRC1
hsa-miR-144-3p	hsa_circ_0002138	KPNA2
hsa-miR-144-3p	hsa_circ_0002223	EZH2
hsa-miR-144-3p	hsa_circ_0002223	LRRC1
hsa-miR-144-3p	hsa_circ_0002223	KPNA2
hsa-miR-144-3p	hsa_circ_0111995	EZH2
hsa-miR-144-3p	hsa_circ_0111995	LRRC1
hsa-miR-144-3p	hsa_circ_0111995	KPNA2
hsa-miR-144-3p	hsa_circ_0139520	EZH2
hsa-miR-144-3p	hsa_circ_0139520	LRRC1
hsa-miR-144-3p	hsa_circ_0139520	KPNA2
hsa-miR-144-3p	hsa_circ_0112196	EZH2
hsa-miR-144-3p	hsa_circ_0112196	LRRC1
hsa-miR-144-3p	hsa_circ_0112196	KPNA2
hsa-miR-144-3p	hsa_circ_0096635	EZH2
hsa-miR-144-3p	hsa_circ_0096635	LRRC1
hsa-miR-144-3p	hsa_circ_0096635	KPNA2
hsa-miR-21-5p	hsa_circ_0015340	CDC25A
hsa-miR-21-5p	hsa_circ_0015340	MSH2
hsa-miR-21-5p	hsa_circ_0002769	CDC25A
hsa-miR-21-5p	hsa_circ_0002769	MSH2
hsa-miR-21-5p	hsa_circ_0087421	CDC25A
hsa-miR-21-5p	hsa_circ_0087421	MSH2
hsa-miR-21-5p	hsa_circ_0042342	CDC25A
hsa-miR-21-5p	hsa_circ_0042342	MSH2
hsa-miR-21-5p	hsa_circ_0094996	CDC25A
hsa-miR-21-5p	hsa_circ_0094996	MSH2
hsa-miR-21-5p	hsa_circ_0139520	CDC25A
hsa-miR-21-5p	hsa_circ_0139520	MSH2
hsa-miR-21-5p	hsa_circ_0137317	CDC25A
hsa-miR-21-5p	hsa_circ_0137317	MSH2
hsa-miR-130b-3p	hsa_circ_0006367	ESR1
hsa-miR-130b-3p	hsa_circ_0019225	ESR1
hsa-miR-130b-3p	hsa_circ_0001495	ESR1
hsa-miR-130b-3p	hsa_circ_0006560	ESR1
hsa-miR-130b-3p	hsa_circ_0000943	ESR1
hsa-miR-130b-3p	hsa_circ_0067680	ESR1
hsa-miR-130b-3p	hsa_circ_0004561	ESR1
hsa-miR-130b-3p	hsa_circ_0139520	ESR1
hsa-miR-130b-3p	hsa_circ_0104056	ESR1
hsa-miR-130b-3p	hsa_circ_0137317	ESR1
hsa-miR-195-5p	hsa_circ_0061404	CDC25A
hsa-miR-195-5p	hsa_circ_0061404	CHEK1
hsa-miR-195-5p	hsa_circ_0061404	CDCA4
hsa-miR-195-5p	hsa_circ_0061404	FOXK1
hsa-miR-195-5p	hsa_circ_0000067	CDC25A
hsa-miR-195-5p	hsa_circ_0000067	CHEK1
hsa-miR-195-5p	hsa_circ_0000067	CDCA4
hsa-miR-195-5p	hsa_circ_0000067	FOXK1
hsa-miR-195-5p	hsa_circ_0083295	CDC25A
hsa-miR-195-5p	hsa_circ_0083295	CHEK1
hsa-miR-195-5p	hsa_circ_0083295	CDCA4
hsa-miR-195-5p	hsa_circ_0083295	FOXK1
hsa-miR-195-5p	hsa_circ_0022592	CDC25A
hsa-miR-195-5p	hsa_circ_0022592	CHEK1
hsa-miR-195-5p	hsa_circ_0022592	CDCA4
hsa-miR-195-5p	hsa_circ_0022592	FOXK1
hsa-miR-195-5p	hsa_circ_0004354	CDC25A
hsa-miR-195-5p	hsa_circ_0004354	CHEK1
hsa-miR-195-5p	hsa_circ_0004354	CDCA4
hsa-miR-195-5p	hsa_circ_0004354	FOXK1
hsa-miR-195-5p	hsa_circ_0026920	CDC25A
hsa-miR-195-5p	hsa_circ_0026920	CHEK1
hsa-miR-195-5p	hsa_circ_0026920	CDCA4
hsa-miR-195-5p	hsa_circ_0026920	FOXK1
hsa-miR-195-5p	hsa_circ_0081725	CDC25A
hsa-miR-195-5p	hsa_circ_0081725	CHEK1
hsa-miR-195-5p	hsa_circ_0081725	CDCA4
hsa-miR-195-5p	hsa_circ_0081725	FOXK1
hsa-miR-195-5p	hsa_circ_0002769	CDC25A
hsa-miR-195-5p	hsa_circ_0002769	CHEK1
hsa-miR-195-5p	hsa_circ_0002769	CDCA4
hsa-miR-195-5p	hsa_circ_0002769	FOXK1
hsa-miR-195-5p	hsa_circ_0005040	CDC25A
hsa-miR-195-5p	hsa_circ_0005040	CHEK1
hsa-miR-195-5p	hsa_circ_0005040	CDCA4
hsa-miR-195-5p	hsa_circ_0005040	FOXK1
hsa-miR-195-5p	hsa_circ_0005897	CDC25A
hsa-miR-195-5p	hsa_circ_0005897	CHEK1
hsa-miR-195-5p	hsa_circ_0005897	CDCA4
hsa-miR-195-5p	hsa_circ_0005897	FOXK1
hsa-miR-195-5p	hsa_circ_0103672	CDC25A
hsa-miR-195-5p	hsa_circ_0103672	CHEK1
hsa-miR-195-5p	hsa_circ_0103672	CDCA4
hsa-miR-195-5p	hsa_circ_0103672	FOXK1
hsa-miR-195-5p	hsa_circ_0096920	CDC25A
hsa-miR-195-5p	hsa_circ_0096920	CHEK1
hsa-miR-195-5p	hsa_circ_0096920	CDCA4
hsa-miR-195-5p	hsa_circ_0096920	FOXK1
hsa-miR-222-3p	hsa_circ_0041452	STMN1
hsa-miR-222-3p	hsa_circ_0041452	ESR1
hsa-miR-222-3p	hsa_circ_0041452	OIP5
hsa-miR-222-3p	hsa_circ_0041452	KPNA2
hsa-miR-222-3p	hsa_circ_0004227	STMN1
hsa-miR-222-3p	hsa_circ_0004227	ESR1
hsa-miR-222-3p	hsa_circ_0004227	OIP5
hsa-miR-222-3p	hsa_circ_0004227	KPNA2
hsa-miR-222-3p	hsa_circ_0121606	STMN1
hsa-miR-222-3p	hsa_circ_0121606	ESR1
hsa-miR-222-3p	hsa_circ_0121606	OIP5
hsa-miR-222-3p	hsa_circ_0121606	KPNA2
hsa-miR-222-3p	hsa_circ_0139520	STMN1
hsa-miR-222-3p	hsa_circ_0139520	ESR1
hsa-miR-222-3p	hsa_circ_0139520	OIP5
hsa-miR-222-3p	hsa_circ_0139520	KPNA2
hsa-miR-19a-3p	hsa_circ_0008716	ESR1
hsa-miR-19a-3p	hsa_circ_0008716	NPEPL1
hsa-miR-19a-3p	hsa_circ_0008716	BEND3
hsa-miR-19a-3p	hsa_circ_0029614	ESR1
hsa-miR-19a-3p	hsa_circ_0029614	NPEPL1
hsa-miR-19a-3p	hsa_circ_0029614	BEND3
hsa-miR-19a-3p	hsa_circ_0002134	ESR1
hsa-miR-19a-3p	hsa_circ_0002134	NPEPL1
hsa-miR-19a-3p	hsa_circ_0002134	BEND3
hsa-miR-19a-3p	hsa_circ_0004227	ESR1
hsa-miR-19a-3p	hsa_circ_0004227	NPEPL1
hsa-miR-19a-3p	hsa_circ_0004227	BEND3
hsa-miR-19a-3p	hsa_circ_0004561	ESR1
hsa-miR-19a-3p	hsa_circ_0004561	NPEPL1
hsa-miR-19a-3p	hsa_circ_0004561	BEND3
hsa-miR-19a-3p	hsa_circ_0087200	ESR1
hsa-miR-19a-3p	hsa_circ_0087200	NPEPL1
hsa-miR-19a-3p	hsa_circ_0087200	BEND3
hsa-miR-19a-3p	hsa_circ_0006560	ESR1
hsa-miR-19a-3p	hsa_circ_0006560	NPEPL1
hsa-miR-19a-3p	hsa_circ_0006560	BEND3
hsa-miR-19a-3p	hsa_circ_0073023	ESR1
hsa-miR-19a-3p	hsa_circ_0073023	NPEPL1
hsa-miR-19a-3p	hsa_circ_0073023	BEND3
hsa-miR-19a-3p	hsa_circ_0062659	ESR1
hsa-miR-19a-3p	hsa_circ_0062659	NPEPL1
hsa-miR-19a-3p	hsa_circ_0062659	BEND3
hsa-miR-19a-3p	hsa_circ_0111995	ESR1
hsa-miR-19a-3p	hsa_circ_0111995	NPEPL1
hsa-miR-19a-3p	hsa_circ_0111995	BEND3
hsa-miR-19a-3p	hsa_circ_0121140	ESR1
hsa-miR-19a-3p	hsa_circ_0121140	NPEPL1
hsa-miR-19a-3p	hsa_circ_0121140	BEND3
hsa-miR-19a-3p	hsa_circ_0108981	ESR1
hsa-miR-19a-3p	hsa_circ_0108981	NPEPL1
hsa-miR-19a-3p	hsa_circ_0108981	BEND3
hsa-miR-19a-3p	hsa_circ_0113784	ESR1
hsa-miR-19a-3p	hsa_circ_0113784	NPEPL1
hsa-miR-19a-3p	hsa_circ_0113784	BEND3
hsa-miR-19a-3p	hsa_circ_0138962	ESR1
hsa-miR-19a-3p	hsa_circ_0138962	NPEPL1
hsa-miR-19a-3p	hsa_circ_0138962	BEND3
hsa-miR-19a-3p	hsa_circ_0138963	ESR1
hsa-miR-19a-3p	hsa_circ_0138963	NPEPL1
hsa-miR-19a-3p	hsa_circ_0138963	BEND3
hsa-miR-221-3p	hsa_circ_0004227	STMN1
hsa-miR-221-3p	hsa_circ_0004227	ESR1
hsa-miR-221-3p	hsa_circ_0004227	OIP5
hsa-miR-221-3p	hsa_circ_0004227	KPNA2
hsa-miR-221-3p	hsa_circ_0005537	STMN1
hsa-miR-221-3p	hsa_circ_0005537	ESR1
hsa-miR-221-3p	hsa_circ_0005537	OIP5
hsa-miR-221-3p	hsa_circ_0005537	KPNA2
hsa-miR-221-3p	hsa_circ_0003731	STMN1
hsa-miR-221-3p	hsa_circ_0003731	ESR1
hsa-miR-221-3p	hsa_circ_0003731	OIP5
hsa-miR-221-3p	hsa_circ_0003731	KPNA2
hsa-miR-221-3p	hsa_circ_0008043	STMN1
hsa-miR-221-3p	hsa_circ_0008043	ESR1
hsa-miR-221-3p	hsa_circ_0008043	OIP5
hsa-miR-221-3p	hsa_circ_0008043	KPNA2
hsa-miR-221-3p	hsa_circ_0088030	STMN1
hsa-miR-221-3p	hsa_circ_0088030	ESR1
hsa-miR-221-3p	hsa_circ_0088030	OIP5
hsa-miR-221-3p	hsa_circ_0088030	KPNA2
hsa-miR-221-3p	hsa_circ_0041452	STMN1
hsa-miR-221-3p	hsa_circ_0041452	ESR1
hsa-miR-221-3p	hsa_circ_0041452	OIP5
hsa-miR-221-3p	hsa_circ_0041452	KPNA2
hsa-miR-221-3p	hsa_circ_0004561	STMN1
hsa-miR-221-3p	hsa_circ_0004561	ESR1
hsa-miR-221-3p	hsa_circ_0004561	OIP5
hsa-miR-221-3p	hsa_circ_0004561	KPNA2
hsa-miR-221-3p	hsa_circ_0111995	STMN1
hsa-miR-221-3p	hsa_circ_0111995	ESR1
hsa-miR-221-3p	hsa_circ_0111995	OIP5
hsa-miR-221-3p	hsa_circ_0111995	KPNA2
hsa-miR-221-3p	hsa_circ_0121606	STMN1
hsa-miR-221-3p	hsa_circ_0121606	ESR1
hsa-miR-221-3p	hsa_circ_0121606	OIP5
hsa-miR-221-3p	hsa_circ_0121606	KPNA2
hsa-miR-199a-3p	hsa_circ_0004227	UCK2
hsa-miR-199a-3p	hsa_circ_0008220	UCK2
hsa-miR-199a-3p	hsa_circ_0077837	UCK2
hsa-miR-199a-3p	hsa_circ_0065795	UCK2
hsa-miR-199a-3p	hsa_circ_0048585	UCK2
hsa-miR-199a-3p	hsa_circ_0001619	UCK2
hsa-miR-199a-3p	hsa_circ_0082574	UCK2
hsa-miR-199a-3p	hsa_circ_0096635	UCK2
hsa-miR-199a-3p	hsa_circ_0107712	UCK2
hsa-miR-199a-3p	hsa_circ_0129714	UCK2
hsa-miR-199a-3p	hsa_circ_0111995	UCK2
hsa-miR-199b-3p	hsa_circ_0004227	UCK2
hsa-miR-199b-3p	hsa_circ_0008220	UCK2
hsa-miR-199b-3p	hsa_circ_0077837	UCK2
hsa-miR-199b-3p	hsa_circ_0065795	UCK2
hsa-miR-199b-3p	hsa_circ_0048585	UCK2
hsa-miR-199b-3p	hsa_circ_0001619	UCK2
hsa-miR-199b-3p	hsa_circ_0082574	UCK2
hsa-miR-199b-3p	hsa_circ_0096635	UCK2
hsa-miR-199b-3p	hsa_circ_0107712	UCK2
hsa-miR-199b-3p	hsa_circ_0129714	UCK2
hsa-miR-199b-3p	hsa_circ_0111995	UCK2
hsa-miR-30d-5p	hsa_circ_0006560	MYBL2
hsa-miR-30d-5p	hsa_circ_0111995	MYBL2
hsa-miR-30d-5p	hsa_circ_0106232	MYBL2
hsa-miR-30d-5p	hsa_circ_0112196	MYBL2
hsa-miR-30d-5p	hsa_circ_0137317	MYBL2
hsa-miR-30d-5p	hsa_circ_0122549	MYBL2
hsa-miR-425-5p	hsa_circ_0002955	STMN1
hsa-miR-425-5p	hsa_circ_0061395	STMN1
hsa-miR-425-5p	hsa_circ_0006202	STMN1
hsa-miR-425-5p	hsa_circ_0057675	STMN1
hsa-miR-425-5p	hsa_circ_0002514	STMN1
hsa-miR-425-5p	hsa_circ_0096635	STMN1
hsa-miR-425-5p	hsa_circ_0103076	STMN1
hsa-miR-425-5p	hsa_circ_0133744	STMN1
hsa-miR-425-5p	hsa_circ_0137689	STMN1

## Sheet: Supplementary Table 6
circbase_ID	miR_ID	Target Gene
hsa_circ_0000943	hsa-miR-20b-5p	KPNA2
hsa_circ_0000943	hsa-miR-520c-3p	KPNA2
hsa_circ_0000943	hsa-miR-520e	KPNA2
hsa_circ_0000943	hsa-miR-449a	CDC25A
hsa_circ_0000943	hsa-miR-520b	KPNA2
hsa_circ_0000943	hsa-miR-520d-3p	KPNA2
hsa_circ_0000943	hsa-miR-103a-3p	OIP5
hsa_circ_0001098	hsa-miR-181b-5p	CENPO
hsa_circ_0001098	hsa-miR-181b-5p	FSD1L
hsa_circ_0001345	hsa-miR-17-5p	CHAF1A
hsa_circ_0001345	hsa-miR-17-5p	RBL1
hsa_circ_0001345	hsa-miR-17-5p	KPNA2
hsa_circ_0001345	hsa-miR-20a-5p	CHAF1A
hsa_circ_0001345	hsa-miR-20a-5p	RBL1
hsa_circ_0001345	hsa-miR-20a-5p	KPNA2
hsa_circ_0001345	hsa-miR-20b-5p	CHAF1A
hsa_circ_0001345	hsa-miR-20b-5p	KPNA2
hsa_circ_0001345	hsa-miR-93-5p	CHAF1A
hsa_circ_0001345	hsa-miR-93-5p	KPNA2
hsa_circ_0001345	hsa-miR-519d-3p	CHAF1A
hsa_circ_0001345	hsa-miR-519d-3p	KPNA2
hsa_circ_0001345	hsa-miR-519d-3p	CENPO
hsa_circ_0001345	hsa-miR-519d-3p	TROAP
hsa_circ_0001387	hsa-miR-96-5p	RAD51
hsa_circ_0001387	hsa-miR-335-5p	ARHGEF2
hsa_circ_0001977	hsa-miR-449a	CDC25A
hsa_circ_0001977	hsa-miR-9-5p	STMN1
hsa_circ_0002514	hsa-miR-449a	CDC25A
hsa_circ_0003731	hsa-miR-454-3p	ESR1
hsa_circ_0003731	hsa-miR-221-3p	ESR1
hsa_circ_0003951	hsa-miR-9-5p	STMN1
hsa_circ_0004030	hsa-miR-539-3p	KPNA2
hsa_circ_0004030	hsa-miR-424-5p	CDC25A
hsa_circ_0004030	hsa-miR-424-5p	CHEK1
hsa_circ_0004030	hsa-miR-485-3p	KPNA2
hsa_circ_0004030	hsa-miR-103a-3p	OIP5
hsa_circ_0005230	hsa-miR-20b-5p	ESR1
hsa_circ_0005230	hsa-miR-520c-3p	ESR1
hsa_circ_0005230	hsa-miR-520b	ESR1
hsa_circ_0006332	hsa-miR-34a-5p	CDC25A
hsa_circ_0006332	hsa-miR-34a-5p	UCK2
hsa_circ_0008043	hsa-miR-454-3p	ESR1
hsa_circ_0008043	hsa-miR-221-3p	ESR1
hsa_circ_0008346	hsa-miR-424-5p	CDC25A
hsa_circ_0008346	hsa-miR-424-5p	CHEK1
hsa_circ_0008346	hsa-miR-424-5p	CDCA4
hsa_circ_0008346	hsa-miR-424-5p	FOXK1
hsa_circ_0008716	hsa-miR-19a-3p	ESR1
hsa_circ_0008756	hsa-miR-181b-5p	ESR1
hsa_circ_0015260	hsa-miR-17-5p	CHAF1A
hsa_circ_0015260	hsa-miR-17-5p	RBL1
hsa_circ_0015260	hsa-miR-20a-5p	CHAF1A
hsa_circ_0015260	hsa-miR-20a-5p	RBL1
hsa_circ_0015260	hsa-miR-20b-5p	CHAF1A
hsa_circ_0015260	hsa-miR-93-5p	CHAF1A
hsa_circ_0019146	hsa-miR-301a-3p	ESR1
hsa_circ_0019146	hsa-miR-301b-3p	ESR1
hsa_circ_0023984	hsa-miR-137	EZH2
hsa_circ_0023984	hsa-miR-137	FOXK1
hsa_circ_0087421	hsa-miR-181b-5p	ESR1
hsa_circ_0088030	hsa-miR-454-3p	ESR1
hsa_circ_0088030	hsa-miR-221-3p	ESR1
hsa_circ_0103672	hsa-miR-92b-3p	EZH2
hsa_circ_0103672	hsa-miR-103a-3p	OIP5
hsa_circ_0103672	hsa-miR-9-5p	STMN1
hsa_circ_0103672	hsa-miR-195-5p	CDC25A
hsa_circ_0103672	hsa-miR-195-5p	CHEK1
hsa_circ_0103672	hsa-miR-195-5p	CDCA4
hsa_circ_0115543	hsa-miR-9-5p	STMN1
hsa_circ_0133970	hsa-miR-96-5p	RAD51
hsa_circ_0136098	hsa-miR-520c-3p	ESR1
hsa_circ_0136098	hsa-miR-520e	ESR1
hsa_circ_0136098	hsa-miR-520b	ESR1
hsa_circ_0136098	hsa-miR-520d-3p	ESR1
hsa_circ_0136098	hsa-miR-520a-3p	ESR1

## Sheet: Supplementary Table 7
circRNA	microRNA	DEG
hsa_circ_0008346	has-miR-424-5p	CDC25A
hsa_circ_0008346	has-miR-424-5p	CDCA4
hsa_circ_0008346	has-miR-424-5p	CHEK1
has_circ_0000943	has-miR-103a-3p	OIP5
has_circ_0000943	has-miR-20b-5p	KPNA2
hsa_circ_0001345	has-miR-17-5p	CHAF1A
hsa_circ_0001345	has-miR-20a-5p	CHAF1A
hsa_circ_0001345	has-miR-20b-5p	CHAF1A
hsa_circ_0001345	has-miR-93-5p	CHAF1A
hsa_circ_0001345	has-miR-519d-3p	CHAF1A
hsa_circ_0001345	has-miR-17-5p	KPNA2
hsa_circ_0001345	has-miR-20a-5p	KPNA2
hsa_circ_0001345	has-miR-20b-5p	KPNA2
hsa_circ_0001345	has-miR-93-5p	KPNA2
hsa_circ_0001345	has-miR-519d-3p	KPNA2
hsa_circ_0103672	has-miR-103a-3p	OIP5
hsa_circ_0103672	has-miR-195-5p	CDC25A
hsa_circ_0103672	has-miR-195-5p	CDCA4
hsa_circ_0103672	has-miR-195-5p	CHEK1

## Sheet: Supplementary Table 8
Name	Sequence (5’ to 3’)
ASO primers
ASO-circ-0000943	A*T*T*T*C*T*T*C*C*T*G*T*G*G*C*T*T*C*A*A*T
ASO-circ-0001345	A*T*A*T*A*A*T*A*G*T*C*A*C*C*T*G*G*A*A*T*G*C
ASO-circ-0008346	C*T*C*T*G*T*T*A*C*T*T*T*G*T*C*T*G*G*A*G*A*T
ASO-circ-0103672	G*T*T*C*G*T*C*C*A*A*G*C*T*G*G*T*T*C*T*A*C*T
ASO-Cont	G*C*G*A*C*T*A*T*A*C*G*C*G*C*A*A*T*A*T*G
Gene qPCR primers
OIP5-Q-U	ATTCTGTGGTTCTTGTGGGATT
OIP5-Q-L	ATCAGTTTTCTGGCTTGGACT
CD25A-Q-U	GCAACCACTGGAGGTGAAGA
CD25A-Q-L	CAGCTTCTGAGGTAGGGAATGT
N-U6 -U	CTCGCTTCGGCAGCACA
N-U6 -L	AACGCTTCACGAATTTGCGT
CDCA4-Q-45U	GTGGCTGAGCAGAGGACC
CDCA4-Q-132L	TCGTGGCCAACACATTTCCT
CHEK1-Q-990U	TGAAGAAGCAGTCGCAGTGA
CHEK1-Q-1221L	CTGAGCATCTGGTTCAGGCA
CHAF1A-Q-2728U	CTGAAGAGGAAGTCAGCGGG
CHAF1A-Q-2901L	TTGGACCTCCGCAGCATC
KPNA2-Q-811U	TGCAGGAAAACCGCAACAAC
KPNA2-Q-1053L	TGAGTGCCCAAGCAGATTCA
microRNA qPCR primers
miR-Co-L	AGTGCAGGGTCCGAGGTATT
miR-103a-F	GCGAGCAGCATTGTACAGGG
miR-17-F	GCGCAAAGTGCTTACAGTGC
miR-20a-F	GCGCGTAAAGTGCTTATAGTGC
miR-20b-F	GCGCAAAGTGCTCATAGTGC
miR-93-F	CGCAAAGTGCTGTTCGTGC
miR-519d-F	CGCAAAGTGCCTCCCTTT
miR-424-F	GCGCAGCAGCAATTCATGT
miR-195-F	GCGCGTAGCAGCACAGAAAT
miRNA RT primers
miR-195-RT	GTCGTATCCAGTGCAGGGTCCGAGGTATTCGCACTGGATACGACGCCAAT
miR-103a-RT	GTCGTATCCAGTGCAGGGTCCGAGGTATTCGCACTGGATACGACTCATAG
miR-519d-RT	GTCGTATCCAGTGCAGGGTCCGAGGTATTCGCACTGGATACGACCACTCT
miR-424-RT	GTCGTATCCAGTGCAGGGTCCGAGGTATTCGCACTGGATACGACTTCAAA
miR-17-RT	GTCGTATCCAGTGCAGGGTCCGAGGTATTCGCACTGGATACGACCTACCT
miR-20a-RT	GTCGTATCCAGTGCAGGGTCCGAGGTATTCGCACTGGATACGACCTACCT
miR-20b-RT	GTCGTATCCAGTGCAGGGTCCGAGGTATTCGCACTGGATACGACCTACCT
miR-93-RT	GTCGTATCCAGTGCAGGGTCCGAGGTATTCGCACTGGATACGACCTACCT

## Sheet: Supplementary Table 9
Sample_title	Sample_geo_accession	GEO ID	SRR ID	Consent	LibraryLayout	TISSUE	Publication (pubmed ID)
circRNA_P1N	GSM5194478	GSE169391	SRR14027883	public	PAIRED	Adjacent tissue	36797228
circRNA_P1T	GSM5194479	GSE169391	SRR14027884	public	PAIRED	tumor
circRNA_P2N	GSM5194480	GSE169391	SRR14027885	public	PAIRED	Adjacent tissue
circRNA_P2T	GSM5194481	GSE169391	SRR14027886	public	PAIRED	tumor
circRNA_P3N	GSM5194482	GSE169391	SRR14027887	public	PAIRED	Adjacent tissue
circRNA_P3T	GSM5194483	GSE169391	SRR14027888	public	PAIRED	tumor
circRNA_P4N	GSM5194484	GSE169391	SRR14027889	public	PAIRED	Adjacent tissue
circRNA_P4T	GSM5194485	GSE169391	SRR14027890	public	PAIRED	tumor
circRNA_P5N	GSM5194486	GSE169391	SRR14027891	public	PAIRED	Adjacent tissue
circRNA_P5T	GSM5194487	GSE169391	SRR14027892	public	PAIRED	tumor
circRNA_P6N	GSM5194488	GSE169391	SRR14027893	public	PAIRED	Adjacent tissue
circRNA_P6T	GSM5194489	GSE169391	SRR14027894	public	PAIRED	tumor
circRNA_P7N	GSM5194490	GSE169391	SRR14027895	public	PAIRED	Adjacent tissue
circRNA_P7T	GSM5194491	GSE169391	SRR14027896	public	PAIRED	tumor
circRNA_P8N	GSM5194492	GSE169391	SRR14027897	public	PAIRED	Adjacent tissue
circRNA_P8T	GSM5194493	GSE169391	SRR14027898	public	PAIRED	tumor
circRNA_P9N	GSM5194494	GSE169391	SRR14027899	public	PAIRED	Adjacent tissue
circRNA_P9T	GSM5194495	GSE169391	SRR14027900	public	PAIRED	tumor
circRNA_P10PN	GSM5194496	GSE169391	SRR14027901	public	PAIRED	Adjacent tissue
circRNA_P10PT	GSM5194497	GSE169391	SRR14027902	public	PAIRED	tumor
circRNA_P11PN	GSM5194498	GSE169391	SRR14027903	public	PAIRED	Adjacent tissue
circRNA_P11PT	GSM5194499	GSE169391	SRR14027904	public	PAIRED	tumor
circRNA_P12PN	GSM5194500	GSE169391	SRR14027905	public	PAIRED	Adjacent tissue
circRNA_P12PT	GSM5194501	GSE169391	SRR14027906	public	PAIRED	tumor
circRNA_P13PN	GSM5194502	GSE169391	SRR14027907	public	PAIRED	Adjacent tissue
circRNA_P13PT	GSM5194503	GSE169391	SRR14027908	public	PAIRED	tumor
circRNA_P10RN	GSM5194504	GSE169391	SRR14027909	public	PAIRED	Adjacent tissue
circRNA_P10RT	GSM5194505	GSE169391	SRR14027910	public	PAIRED	tumor
circRNA_P11RN	GSM5194506	GSE169391	SRR14027911	public	PAIRED	Adjacent tissue
circRNA_P11RT	GSM5194507	GSE169391	SRR14027912	public	PAIRED	tumor
circRNA_P12RN	GSM5194508	GSE169391	SRR14027913	public	PAIRED	Adjacent tissue
circRNA_P12RT	GSM5194509	GSE169391	SRR14027914	public	PAIRED	tumor
circRNA_P13RN	GSM5194510	GSE169391	SRR14027915	public	PAIRED	Adjacent tissue
circRNA_P13RT	GSM5194511	GSE169391	SRR14027916	public	PAIRED	tumor
P3	GSM6682844	GSE216613	SRR22047928	public	PAIRED	normal adjacent liver tissue	36132143
P2	GSM6682843	GSE216613	SRR22047929	public	PAIRED	normal adjacent liver tissue
P1	GSM6682842	GSE216613	SRR22047930	public	PAIRED	normal adjacent liver tissue
N3	GSM6682841	GSE216613	SRR22047931	public	PAIRED	hepatocellular carcinoma
N2	GSM6682839	GSE216613	SRR22047932	public	PAIRED	hepatocellular carcinoma
N1	GSM6682838	GSE216613	SRR22047933	public	PAIRED	hepatocellular carcinoma
1232-1	GSM3467136	GSE122482	SRR8182800	public	PAIRED	tumor	30537115
1263-1	GSM3467137	GSE122482	SRR8182801	public	PAIRED	tumor
1302-1	GSM3467138	GSE122482	SRR8182802	public	PAIRED	tumor
1329-1	GSM3467139	GSE122482	SRR8182803	public	PAIRED	tumor
1340-1	GSM3467140	GSE122482	SRR8182804	public	PAIRED	tumor
1495-1	GSM3467141	GSE122482	SRR8182805	public	PAIRED	tumor
1497-1	GSM3467142	GSE122482	SRR8182806	public	PAIRED	tumor
1517-1	GSM3467143	GSE122482	SRR8182807	public	PAIRED	tumor
1522-1	GSM3467144	GSE122482	SRR8182808	public	PAIRED	tumor
1559-1	GSM3467145	GSE122482	SRR8182809	public	PAIRED	tumor
1232-2	GSM3467146	GSE122482	SRR8182810	public	PAIRED	peritumor
1263-2	GSM3467147	GSE122482	SRR8182811	public	PAIRED	peritumor
1302-2	GSM3467148	GSE122482	SRR8182812	public	PAIRED	peritumor
1329-2	GSM3467149	GSE122482	SRR8182813	public	PAIRED	peritumor
1340-2	GSM3467150	GSE122482	SRR8182814	public	PAIRED	peritumor
1495-2	GSM3467151	GSE122482	SRR8182815	public	PAIRED	peritumor
1497-2	GSM3467152	GSE122482	SRR8182816	public	PAIRED	peritumor
1517-2	GSM3467153	GSE122482	SRR8182817	public	PAIRED	peritumor
1522-2	GSM3467154	GSE122482	SRR8182818	public	PAIRED	peritumor
1559-2	GSM3467155	GSE122482	SRR8182819	public	PAIRED	peritumor
DYT-C1_RNA&lncRNA&circRNA-Seq	GSM3574728	GSE125469	SRR8473228	public	PAIRED	hepatocellular carcinoma tissue	31494761
DYT-N1_RNA&lncRNA&circRNA-Seq	GSM3574729	GSE125469	SRR8473229	public	PAIRED	adjacent tissue of hepatocellular carcinoma
HXR-C1_RNA&lncRNA&circRNA-Seq	GSM3574730	GSE125469	SRR8473230	public	PAIRED	hepatocellular carcinoma tissue
HXR-N1_RNA&lncRNA&circRNA-Seq	GSM3574731	GSE125469	SRR8473231	public	PAIRED	adjacent tissue of hepatocellular carcinoma
WZG-C1_RNA&lncRNA&circRNA-Seq	GSM3574732	GSE125469	SRR8473232	public	PAIRED	hepatocellular carcinoma tissue
WZG-N1_RNA&lncRNA&circRNA-Seq	GSM3574733	GSE125469	SRR8473233	public	PAIRED	adjacent tissue of hepatocellular carcinoma
P1	GSM3670424	GSE128274	SRR8723780	public	PAIRED	paratumor	31156698
C1	GSM3670426	GSE128274	SRR8723781	public	PAIRED	tumor
P2	GSM3670428	GSE128274	SRR8723782	public	PAIRED	paratumor
C2	GSM3670430	GSE128274	SRR8723783	public	PAIRED	tumor
P3	GSM3670432	GSE128274	SRR8723784	public	PAIRED	paratumor
C3	GSM3670433	GSE128274	SRR8723785	public	PAIRED	tumor
P5	GSM3670434	GSE128274	SRR8723786	public	PAIRED	paratumor
C5	GSM3670435	GSE128274	SRR8723787	public	PAIRED	tumor
